# Supplementary material for: What evidence exists on the effects of public policy interventions for achieving environmentally sustainable food consumption? A systematic map protocol
Source: Environ Evid. 2022 Apr 25;11:17. doi: 10.1186/s13750-022-00271-1 (PMC11378822; doi:10.1186/s13750-022-00271-1)
Supplement: Supplementary file 4 — Additional file 4. Scoping exercise, search strategy and benchmark list. [file 13750_2022_271_MOESM4_ESM.xlsx]

## Sheet: ReadMe
Additional file 4 Scoping and search strategy
This file includes 1) overview of search scoping exercise, 2) benchmark list and 3) overview of all search sources with search strings

## Sheet: 1. Scoping
Search details	Substring no.	Search string	Date of search	Who	No of results	Comment
		Three substrings
WoS, CC, Topic, SLU sub, all years, all languages	.	((Polic* NEAR/4 measure) OR (Polic* NEAR/2 intervention*) OR law* OR legal OR governance OR nudg* OR tax* OR certif*) AND (diet OR (consumpt* NEAR/2 ("animal product*" OR "livestock product*" OR meat OR dairy OR palm)) OR eating OR "dietary pattern*" OR ((food AND (waste OR choice OR consump* OR organic OR sustainabl*)) OR plant-based OR "plant based" OR "eat less" OR flexitarian OR "sustainable …	2021-09-03	BM/YR	11014
WoS, CC, Topic, SLU sub, all years, all languages	.	((Polic* NEAR/4 measure) OR (Polic* NEAR/2 intervention*) OR law* OR legal OR governance OR nudg* OR tax* OR certif*OR "choice architeture") AND (diet OR intake OR drink OR (consumpt* NEAR/2 ("animal product" OR "livestock product" OR "animal products" OR "livestock products" OR meat OR dairy OR beef OR pork OR chicken OR egg* OR poultry OR bovine OR veal OR palm)) OR eating OR "dietary pattern*"…	2021-09-08	YR	13343	Replaced livestock production with livestock product/s and animal production with product/s. Added choice architecture, intake, drink, low-carbon, co2, ch4, greenhouse gas
WoS, CC, Topic, SLU sub, all years, all languages	.	((Polic* NEAR/4 measure) OR (Polic* NEAR/2 intervention*) OR law* OR legal OR governance OR nudg* OR tax* OR certif*OR "choice architeture") AND (diet OR intake OR drink OR (consumpt* NEAR/2 ("animal product" OR "livestock product" OR "animal products" OR "livestock products" OR meat OR dairy OR beef OR pork OR chicken OR egg* OR poultry OR bovine OR veal OR palm)) OR eating OR "dietary pattern*"…	2021-09-09	YR	13343	Removed environmental impact.
WoS, CC, Topic, SLU sub, all years, all languages	.	((Polic* NEAR/4 measure) OR (Polic* NEAR/2 intervention*) OR law* OR legal OR governance OR nudg* OR tax* OR certif*OR "choice architeture") AND (diet* OR "calor*intake" OR (consumpt* NEAR/2 ("animal product" OR "livestock product" OR "animal products" OR "livestock products" OR "animal sourced" OR animal-sourced OR meat OR dairy OR beef OR pork OR fish OR chicken OR egg* OR poultry OR bovine OR …	2021-09-09	YR		Added animal sourced and animal-sourced and fish. Removed organic food within food bracket and added organic food and beverage
WoS, CC, Topic, SLU sub, all years, all languages	.	((Polic* NEAR/4 measure) OR (Polic* NEAR/2 intervention*) OR law* OR legal OR governance OR nudg* OR tax* OR certif*OR "choice architeture") AND (diet* OR "calor*intake" OR (consumpt* NEAR/2 ("animal product" OR "livestock product" OR "animal products" OR "livestock products" OR "animal sourced" OR animal-sourced OR meat OR dairy OR beef OR pork OR fish OR chicken OR egg* OR poultry OR bovine OR …	2021-09-09	YR	6489	Removed environment
WoS, CC, Topic, SLU sub, all years, all languages	.	((Polic* NEAR/4 measure) OR (Polic* NEAR/2 intervention*) OR law* OR legal OR governance OR nudg* OR tax* OR certif*OR "choice architeture") AND (diet* OR "calor*intake" OR (consumpt* NEAR/2 ("animal product" OR "livestock product" OR "animal products" OR "livestock products" OR "animal sourced" OR animal-sourced OR meat OR dairy OR beef OR pork OR fish OR chicken OR egg* OR poultry OR bovine OR …	2021-09-09	YR	6564	Added environmental impact
WoS, CC, Topic, SLU sub, all years, all languages	.	((Polic* NEAR/4 measure) OR (Polic* NEAR/2 intervention*) OR law* OR force OR legal OR governance OR nudg* OR tax* OR certif*OR "choice architeture") AND (diet* OR "calor*intake" OR (consumpt* NEAR/2 ("animal product" OR "livestock product" OR "animal products" OR "livestock products" OR "animal sourced" OR animal-sourced OR meat OR dairy OR beef OR pork OR fish OR chicken OR egg* OR poultry OR b…	2021-09-09	YR	9740	Added meat reduction and force
WoS, CC, Topic, SLU sub, all years, all languages	.	((Polic* NEAR/4 measure) OR (Polic* NEAR/2 intervention*) OR law* OR force OR legal OR governance OR nudg* OR tax* OR certif*OR "choice architeture") AND (diet* OR "calor*intake" OR (consumpt* NEAR/2 ("animal product" OR "livestock product" OR "animal products" OR "livestock products" OR "animal sourced" OR animal-sourced OR meat OR dairy OR beef OR pork OR fish OR chicken OR egg* OR poultry OR b…	2021-09-09	YR	9856	Added climate friendly food or diet or catering
WoS, CC, Topic, SLU sub, all years, all languages	.	((Polic* NEAR/4 measure) OR (Polic* NEAR/2 intervention*) OR law* OR force OR legal OR governance OR nudg* OR tax* OR certif*OR "choice architeture") AND (diet* OR "public procurement" OR "calor*intake" OR (consumpt* NEAR/2 ("animal product" OR "livestock product" OR "animal products" OR "livestock products" OR "animal sourced" OR animal-sourced OR meat OR dairy OR beef OR pork OR fish OR chicken…	2021-09-09	YR	9897	Added public procurement
WoS, CC, Topic, SLU sub, all years, all languages	.	((Polic* NEAR/4 measure) OR (Polic* NEAR/2 intervention*) OR law* OR forc* OR legal OR governance OR "green criteria*" OR nudg* OR tax* OR certif*OR "choice architeture") AND (diet* OR "public procurement" OR "calor*intake" OR (consumpt* NEAR/2 ("animal product" OR "livestock product" OR "animal products" OR "livestock products" OR "animal sourced" OR animal-sourced OR meat OR dairy OR beef OR po…	2021-09-09	YR	9956	Added green criteria and changing force to forc*
WoS, CC, Topic, SLU sub, all years, all languages	.	(Polic* OR law* OR forc* OR legal OR governance OR "green criteria*" OR nudg* OR tax* OR certif*OR "choice architeture") AND (diet* OR "public procurement" OR "calor*intake" OR (consumpt* NEAR/2 ("animal product" OR "livestock product" OR "animal products" OR "livestock products" OR "animal sourced" OR animal-sourced OR meat OR dairy OR beef OR pork OR fish OR chicken OR egg* OR poultry OR bovine…	2021-09-09	BM	15147	Removed policy near measure/intervention. Added polic*. Corrected typo in Boolean caracter (from biodiversity OF to biodiversity OR)
WoS, CC, Topic, SLU sub, all years, all languages	.	(Polic* OR law* OR forc* OR regulat* OR legal OR governance OR "green criteria*" OR nudg* OR tax* OR certif*OR "choice architeture") AND (diet* OR "public procurement" OR "calor*intake" OR (consumpt* NEAR/2 ("animal product" OR "livestock product" OR "animal products" OR "livestock products" OR "animal sourced" OR animal-sourced OR meat OR dairy OR beef OR pork OR fish OR chicken OR egg* OR poult…	2021-09-13	YR	25054	Added regulation
WoS, CC, Topic, SLU sub, all years, all languages	.	(Polic* OR law* OR forc* OR regulat* OR legal OR governance OR "green criteria*" OR nudg* OR taxes OR tax OR certif*OR "choice architeture") AND (diet* OR "public procurement" OR "calor*intake" OR (consumpt* NEAR/2 ("animal product" OR "livestock product" OR "animal products" OR "livestock products" OR "animal sourced" OR animal-sourced OR meat OR dairy OR beef OR pork OR fish OR chicken OR egg* …	2021-09-13	YR	21246	Removed tax* and replace with taxes or tax
WoS, CC, Topic, SLU sub, all years, all languages	.	(Polic* OR law* OR forc* OR regulat* OR legal OR governance OR "green criteria*" OR nudg* OR taxes OR tax OR certif*OR "choice architeture") AND (diet* OR "public procurement" OR "calor*intake" OR (consumpt* NEAR/2 "animal product") OR (consumpt* NEAR/2 "livestock product") OR (consumpt* NEAR/2 "animal products") OR (consumpt* NEAR/2 "livestock products") OR (consumpt* NEAR/2 "animal sourced") OR…	2021-09-13	YR	21246	New original merged code
WoS, CC, Topic, SLU sub, all years, all languages	.	(Polic* OR law* OR forc* OR (regulat* NEAR/2 food) OR (regulat* NEAR/2 diet) OR legal OR governance OR "green criteria*" OR nudg* OR taxes OR tax OR certif*OR "choice architeture") AND (diet* OR "public procurement" OR "calor*intake" OR (consumpt* NEAR/2 "animal product") OR (consumpt* NEAR/2 "livestock product") OR (consumpt* NEAR/2 "animal products") OR (consumpt* NEAR/2 "livestock products") O…	2021-09-13	YR	12553	Changed regulat* to NEAR/2
WoS, CC, Topic, SLU sub, all years, all languages	.	(Polic* OR law* OR forc* OR (regulat* NEAR/4 food) OR (regulat* NEAR/4 diet) OR legal OR governance OR "green criteria*" OR nudg* OR taxes OR tax OR certif*OR "choice architeture") AND (diet* OR "public procurement" OR "calor*intake" OR (consumpt* NEAR/2 "animal product") OR (consumpt* NEAR/2 "livestock product") OR (consumpt* NEAR/2 "animal products") OR (consumpt* NEAR/2 "livestock products") O…	2021-09-13	YR	12791	Changed regulat* to NEAR/4
WoS, CC, Topic, SLU sub, all years, all languages	.	(Polic* OR law* OR forc* OR (regulat* NEAR/4 food) OR (regulat* NEAR/4 diet) OR legal OR governance OR "green criteria*" OR nudg* OR taxes OR tax OR certif*OR "choice architeture") AND (diet* OR "public procurement" OR "calor*intake" OR (consumpt* NEAR/2 "animal product") OR (consumpt* NEAR/2 "livestock product") OR (consumpt* NEAR/2 "animal products") OR (consumpt* NEAR/2 "livestock products") O…	2021-09-14	YR	12800	Added milk and cheese
WoS, CC, Topic, SLU sub, all years, all languages	.	(Polic* OR law* OR forc* OR (regulat* NEAR/4 food) OR (regulat* NEAR/4 diet) OR legal OR governance OR "green criteria*" OR nudg* OR taxes OR tax OR certif*OR "choice architeture") AND (diet* OR "public procurement" OR "calor*intake" OR (consumpt* NEAR/2 "animal product") OR (consumpt* NEAR/2 "livestock product") OR (consumpt* NEAR/2 "animal products") OR (consumpt* NEAR/2 "livestock products") O…	2021-09-14	YR	12315	Added eat, move beverage* and consumption
WoS, CC, Topic, SLU sub, all years, all languages	.	(Polic* OR law* OR forc* OR (regulat* NEAR/4 food) OR (regulat* NEAR/4 diet) OR legal OR governance OR "green criteria*" OR nudg* OR taxes OR tax OR certif*OR "choice architeture") AND (diet* OR "public procurement" OR "calor*intake" OR (consumpt* NEAR/2 "animal product") OR (consumpt* NEAR/2 "livestock product") OR (consumpt* NEAR/2 "animal products") OR (consumpt* NEAR/2 "livestock products") O…	2021-09-14	YR	12588	Moved beverage to original place
WoS, CC, Topic, SLU sub, all years, all languages	.	(Polic* OR law* OR forc* OR (regulat* NEAR/4 food) OR (regulat* NEAR/4 diet) OR legal OR governance OR "green criteria*" OR nudg* OR taxes OR tax OR certif*OR "choice architeture") AND (diet* OR "public procurement" OR "calor*intake" OR (consumpt* NEAR/2 "animal product") OR (consumpt* NEAR/2 "livestock product") OR (consumpt* NEAR/2 "animal products") OR (consumpt* NEAR/2 "livestock products") O…	2021-09-14	YR	12315	Beverage located with consumption
WoS, CC, Topic, SLU sub, all years, all languages	.	(Polic* OR law* OR forc* OR (regulat* NEAR/4 food) OR (regulat* NEAR/4 diet) OR legal OR governance OR "green criteria*" OR nudg* OR taxes OR tax OR certif*OR "choice architeture") AND (diet* OR "public procurement" OR "calor*intake" OR (consumpt* NEAR/2 "animal product") OR (consumpt* NEAR/2 "livestock product") OR (consumpt* NEAR/2 "animal products") OR (consumpt* NEAR/2 "livestock products") O…	2021-09-14	YR	12277	Added vegetar*, vegan, animal protein, seafood,
WoS, CC, Topic, SLU sub, all years, all languages	.	(Polic* OR law* OR forc* OR (regulat* NEAR/4 food) OR (regulat* NEAR/4 diet) OR legal OR governance OR "green criteria*" OR nudg* OR taxes OR tax OR certif*OR "choice architeture") AND (diet* OR "public procurement" OR "calor*intake" OR (consumpt* NEAR/2 "animal product") OR (consumpt* NEAR/2 "livestock product") OR (consumpt* NEAR/2 "animal products") OR (consumpt* NEAR/2 "livestock products") O…	2021-09-14	YR	12285	Added vegetabl*
WoS, CC, Topic, SLU sub, all years, all languages	.	(Polic* OR law* OR forc* OR (regulat* NEAR/4 food) OR (regulat* NEAR/4 diet) OR legal OR governance OR "green criteria*" OR nudg* OR taxes OR tax OR certif*OR "choice architeture") AND (diet* OR "public procurement" OR "calor*intake" OR (consumpt* NEAR/2 "animal product") OR (consumpt* NEAR/2 "livestock product") OR (consumpt* NEAR/2 "animal products") OR (consumpt* NEAR/2 "livestock products") O…	2021-09-14	YR	12310	Added intake to every consumption term
WoS, CC, Topic, SLU sub, all years, all languages	.	(Polic* OR law* OR forc* OR (regulat* NEAR/4 food) OR (regulat* NEAR/4 diet) OR legal OR governance OR "green criteria*" OR nudg* OR taxes OR tax OR certif*OR "choice architeture") AND (diet* OR "public procurement" OR "calor*intake" OR (consumpt* NEAR/2 "animal product") OR (consumpt* NEAR/2 "livestock product") OR (consumpt* NEAR/2 "animal products") OR (consumpt* NEAR/2 "livestock products") O…	2021-09-14	YR	11876	Added carbon dioxide, nitrous dioxide, methane and n2o
WoS, CC, Topic, SLU sub, all years, all languages	.	(Polic* OR law* OR forc* OR (regulat* NEAR/4 food) OR (regulat* NEAR/4 diet) OR legal OR governance OR "green criteria*" OR nudg* OR taxes OR tax OR certif*OR "choice architeture") AND (diet* OR "public procurement" OR "calor*intake" OR (consumpt* NEAR/2 "animal product") OR (consumpt* NEAR/2 "livestock product") OR (consumpt* NEAR/2 "animal products") OR (consumpt* NEAR/2 "livestock products") O…	2021-09-14	YR	7381	Changed water to water us* and water footprint
WoS, CC, Topic, SLU sub, all years, all languages	.	(Polic* OR law* OR forc* OR "public procurement" OR (regulat* NEAR/4 food) OR (regulat* NEAR/4 diet) OR legal OR governance OR "green criteria*" OR nudg* OR taxes OR tax OR certif*OR "choice architecture") AND (diet* OR "calor*intake" OR (consumpt* NEAR/2 "animal product") OR (consumpt* NEAR/2 "livestock product") OR (consumpt* NEAR/2 "animal products") OR (consumpt* NEAR/2 "livestock products") …	2021-09-14	YR	7357	Moved public procurement
WoS, CC, Topic, SLU sub, all years, all languages	.	(Polic* OR law* OR forc* OR "public procurement" OR (regulat* NEAR/4 food) OR (regulat* NEAR/4 diet) OR (regulation NEAR/4 environment) OR legal OR governance OR "green criteria*" OR nudg* OR taxes OR tax OR certif*OR "choice architecture") AND (diet* OR "calor*intake" OR (consumpt* NEAR/2 "animal product") OR (consumpt* NEAR/2 "livestock product") OR (consumpt* NEAR/2 "animal products") OR (cons…	2021-09-14	YR	7365	Added regulation NEAR/2 env.
WoS, CC, Topic, SLU sub, all years, all languages	.	(Polic* OR law* OR forc* OR "public procurement" OR (regulat* NEAR/4 food) OR (regulat* NEAR/4 diet) OR (regulation NEAR/4 environment) OR legal OR governance OR "green criteria*" OR nudg* OR taxes OR tax OR certif*OR "choice architecture") AND (diet* OR "calor*intake" OR (consumpt* NEAR/2 "animal product") OR (consumpt* NEAR/2 "livestock product") OR (consumpt* NEAR/2 "animal products") OR (cons…	2021-09-14	YR	6990	Removed specific nitrous oxide and carbon dioxide and methane
WoS, CC, Topic, SLU sub, all years, all languages	.	(Polic* OR law* OR forc* OR "public procurement" OR (regulat* NEAR/4 food) OR (regulat* NEAR/4 diet) OR (regulation NEAR/4 environment) OR legal OR governance OR "green criteria*" OR nudg* OR taxes OR tax OR certif*OR "choice architecture") AND (diet* OR "calor*intake" OR (consumpt* NEAR/2 "animal product") OR (consumpt* NEAR/2 "livestock product") OR (consumpt* NEAR/2 "animal products") OR (cons…	2021-09-14	YR	11896	Added sustainable
WoS, CC, Topic, SLU sub, all years, all languages	.	(Polic* OR law* OR forc* OR "public procurement" OR (regulat* NEAR/4 food) OR (regulat* NEAR/4 diet) OR (regulation NEAR/4 environment) OR legal OR governance OR "green criteria*" OR nudg* OR taxes OR tax OR certif*OR "choice architecture") AND (diet* OR "calor*intake" OR (consumpt* NEAR/2 "animal product") OR (consumpt* NEAR/2 "livestock product") OR (consumpt* NEAR/2 "animal products") OR (cons…	2021-09-16	YR	6993	Removed sustainable
WoS, CC, Topic, SLU sub, all years, all languages	.	(Polic* OR law* OR forc* OR "public procurement" OR (regulat* NEAR/4 food) OR (regulat* NEAR/4 diet) OR (regulation NEAR/4 environment) OR legal OR governance OR "green criteria*" OR nudg* OR taxes OR tax OR certif*OR "choice architecture") AND (diet* OR "calor*intake" OR (consumpt* NEAR/2 "animal product") OR (consumpt* NEAR/2 "livestock product") OR (consumpt* NEAR/2 "animal products") OR (cons…	2021-09-17	YR		Trial with four sub-strings
		Revised into four substings
WoS, CC, Topic, SLU sub, all years, all languages	1	(Polic* OR law* OR forc* OR "public procurment" OR (regulat* NEAR/4 food) OR (regulat* NEAR/4 diet) OR (regulation NEAR/4 environment) OR legal OR governance OR "green criteria*" OR nudg* OR taxes OR tax OR certif*OR "choice architecture" OR "dietary guidelines")	2021-09-19	YR	7991	Added public procurement
WoS, CC, Topic, SLU sub, all years, all languages	2	(diet* OR "calor*intake" OR consumpt* OR catering OR intake OR eat OR eating OR "dietary pattern*" OR ((food AND (waste OR choice OR consump* OR sustainabl*)) OR plant-based OR "plant based" OR "eat less" OR flexitarian OR vegan OR vegetar* OR "sustainable lifestyl*" OR ("climate friendly" NEAR/2 food) OR ("climate friendly" NEAR/2 diet) OR ("climate friendly" NEAR/2 catering) OR "organic food" O…
WoS, CC, Topic, SLU sub, all years, all languages	3	("animal product" OR "animal products" OR "livestock product" OR "livestock products" OR "animal sourced" OR "animal-sourced" OR "animal protein" OR meat OR dairy OR milk OR cheese OR beef OR veal OR bovine OR pork OR chicken OR poultry OR egg* OR fish OR seafood OR beverage OR vegetabl* OR palm OR sustainable consumption)
WoS, CC, Topic, SLU sub, all years, all languages	4	("climate change" OR "global warming" OR biodiversity OR "biological diversity" OR eutroph* OR "environmental impact" OR "greenhouse gas*" OR "low-carbon" OR emission* OR "water us*" OR "water footprint*" OR forest* OR climate-friendly OR "climate friendly" OR sustainb* OR carbon OR methane OR climate-friendly OR "climate friendly" OR "environment*friendly" OR green)
WoS, CC, Topic, SLU sub, all years, all languages	1	(Polic* OR law* OR forc* OR "public procurment" OR (regulat* NEAR/4 food) OR (regulat* NEAR/4 diet) OR (regulation NEAR/4 environment) OR legal OR governance OR "green criteria*" OR nudg* OR taxes OR tax OR certif*OR "choice architecture" OR "dietary guidelines" OR information)	2021-09-19	YR	11315	Added information in sub-string 1
WoS, CC, Topic, SLU sub, all years, all languages	2	(diet* OR "calor*intake" OR consumpt* OR catering OR intake OR eat OR eating OR "dietary pattern*" OR ((food AND (waste OR choice OR consump* OR sustainabl*)) OR plant-based OR "plant based" OR "eat less" OR flexitarian OR vegan OR vegetar* OR "sustainable lifestyl*" OR ("climate friendly" NEAR/2 food) OR ("climate friendly" NEAR/2 diet) OR ("climate friendly" NEAR/2 catering) OR "organic food" O…
WoS, CC, Topic, SLU sub, all years, all languages	3	("animal product" OR "animal products" OR "livestock product" OR "livestock products" OR "animal sourced" OR "animal-sourced" OR "animal protein" OR meat OR dairy OR milk OR cheese OR beef OR veal OR bovine OR pork OR chicken OR poultry OR egg* OR fish OR seafood OR beverage OR vegetabl* OR palm OR sustainable consumption)
WoS, CC, Topic, SLU sub, all years, all languages	4	("climate change" OR "global warming" OR biodiversity OR "biological diversity" OR eutroph* OR "environmental impact" OR "greenhouse gas*" OR "low-carbon" OR emission* OR "water us*" OR "water footprint*" OR forest* OR climate-friendly OR "climate friendly" OR sustainb* OR carbon OR methane OR climate-friendly OR "climate friendly" OR "environment*friendly" OR green)
WoS, CC, Topic, SLU sub, all years, all languages	1	(Polic* OR law* OR forc* OR "public procurment" OR (regulat* NEAR/4 food) OR (regulat* NEAR/4 diet) OR (regulation NEAR/4 environment) OR legal OR governance OR "green criteria*" OR nudg* OR taxes OR tax OR certif*OR "choice architecture" OR "dietary guidelines" OR information OR interventions)	2021-09-19	YR	12214	Added intervention
WoS, CC, Topic, SLU sub, all years, all languages	2	(diet* OR "calor*intake" OR consumpt* OR catering OR intake OR eat OR eating OR "dietary pattern*" OR ((food AND (waste OR choice OR consump* OR sustainabl*)) OR plant-based OR "plant based" OR "eat less" OR flexitarian OR vegan OR vegetar* OR "sustainable lifestyl*" OR ("climate friendly" NEAR/2 food) OR ("climate friendly" NEAR/2 diet) OR ("climate friendly" NEAR/2 catering) OR "organic food" O…
WoS, CC, Topic, SLU sub, all years, all languages	3	("animal product" OR "animal products" OR "livestock product" OR "livestock products" OR "animal sourced" OR "animal-sourced" OR "animal protein" OR meat OR dairy OR milk OR cheese OR beef OR veal OR bovine OR pork OR chicken OR poultry OR egg* OR fish OR seafood OR beverage OR vegetabl* OR palm OR sustainable consumption)
WoS, CC, Topic, SLU sub, all years, all languages	4	("climate change" OR "global warming" OR biodiversity OR "biological diversity" OR eutroph* OR "environmental impact" OR "greenhouse gas*" OR "low-carbon" OR emission* OR "water us*" OR "water footprint*" OR forest* OR climate-friendly OR "climate friendly" OR sustainb* OR carbon OR methane OR climate-friendly OR "climate friendly" OR "environment*friendly" OR green)
WoS, CC, Topic, SLU sub, all years, all languages	1	(Polic* OR law* OR forc* OR "public procurment" OR (regulat* NEAR/4 food) OR (regulat* NEAR/4 diet) OR (regulation NEAR/4 environment) OR legal OR governance OR "green criteria*" OR nudg* OR taxes OR tax OR certif*OR "choice architecture" OR "dietary guidelines" OR information OR interven*)	2021-09-19	YR	12375	Changed to interven*, Added purchas*
WoS, CC, Topic, SLU sub, all years, all languages	2	(diet* OR "calor*intake" OR consumpt* OR catering OR intak* OR purchas* OR eat OR eating OR "dietary pattern*" OR ((food AND (waste OR choice OR consump* OR sustainabl*)) OR plant-based OR "plant based" OR "eat less" OR flexitarian OR vegan OR vegetar* OR "sustainable lifestyl*" OR ("climate friendly" NEAR/2 food) OR ("climate friendly" NEAR/2 diet) OR ("climate friendly" NEAR/2 catering) OR "org…
WoS, CC, Topic, SLU sub, all years, all languages	3	("animal product" OR "animal products" OR "livestock product" OR "livestock products" OR "animal sourced" OR "animal-sourced" OR "animal protein" OR meat OR dairy OR milk OR cheese OR beef OR veal OR bovine OR pork OR chicken OR poultry OR egg* OR fish OR seafood OR beverage OR vegetabl* OR palm OR sustainable consumption)
WoS, CC, Topic, SLU sub, all years, all languages	4	("climate change" OR "global warming" OR biodiversity OR "biological diversity" OR eutroph* OR "environmental impact" OR "greenhouse gas*" OR "low-carbon" OR emission* OR "water us*" OR "water footprint*" OR forest* OR climate-friendly OR "climate friendly" OR sustainb* OR carbon OR methane OR climate-friendly OR "climate friendly" OR "environment*friendly" OR green)
WoS, CC, Topic, SLU sub, all years, all languages	1	(Polic* OR law* OR forc* OR "public procurment" OR (regulat* NEAR/4 food) OR (regulat* NEAR/4 diet) OR (regulation NEAR/4 environment) OR legal OR governance OR "green criteria*" OR nudg* OR taxes OR tax OR certif*OR "choice architecture" OR "dietary guidelines" OR information OR interven*)	2021-09-19	YR	12413	Added buy*
WoS, CC, Topic, SLU sub, all years, all languages	2	(diet* OR "calor*intake"OR consumpt* OR catering OR intak* OR purchas* OR buy OR eat OR eating OR "dietary pattern*" OR ((food AND (waste OR choice OR consump* OR sustainabl*)) OR plant-based OR "plant based" OR "eat less" OR flexitarian OR vegan OR vegetar* OR "sustainable lifestyl*" OR ("climate friendly" NEAR/2 food) OR ("climate friendly" NEAR/2 diet) OR ("climate friendly" NEAR/2 catering) O…
WoS, CC, Topic, SLU sub, all years, all languages	3	("animal product" OR "animal products" OR "livestock product" OR "livestock products" OR "animal sourced" OR "animal-sourced" OR "animal protein" OR meat OR dairy OR milk OR cheese OR beef OR veal OR bovine OR pork OR chicken OR poultry OR egg* OR fish OR seafood OR beverage OR vegetabl* OR palm OR sustainable consumption)
WoS, CC, Topic, SLU sub, all years, all languages	4	("climate change" OR "global warming" OR biodiversity OR "biological diversity" OR eutroph* OR "environmental impact" OR "greenhouse gas*" OR "low-carbon" OR emission* OR "water us*" OR "water footprint*" OR forest* OR climate-friendly OR "climate friendly" OR sustainb* OR carbon OR methane OR climate-friendly OR "climate friendly" OR "environment*friendly" OR green)
WoS, CC, Topic, SLU sub, all years, all languages	1	(Polic* OR law* OR forc* OR "public procurment" OR (regulat* NEAR/4 food) OR (regulat* NEAR/4 diet) OR (regulation NEAR/4 environment) OR legal OR governance OR "green criteria*" OR nudg* OR taxes OR tax OR certif*OR "choice architecture" OR "dietary guidelines" OR information OR interven*)	2021-09-19	YR	12507	Added choos*
WoS, CC, Topic, SLU sub, all years, all languages	2	(diet* OR "calor*intake"OR consumpt* OR catering OR intak* OR purchas* OR buy OR choos* OR eat OR eating OR "dietary pattern*" OR ((food AND (waste OR choice OR consump* OR sustainabl*)) OR plant-based OR "plant based" OR "eat less" OR flexitarian OR vegan OR vegetar* OR "sustainable lifestyl*" OR ("climate friendly" NEAR/2 food) OR ("climate friendly" NEAR/2 diet) OR ("climate friendly" NEAR/2 c…
WoS, CC, Topic, SLU sub, all years, all languages	3	("animal product" OR "animal products" OR "livestock product" OR "livestock products" OR "animal sourced" OR "animal-sourced" OR "animal protein" OR meat OR dairy OR milk OR cheese OR beef OR veal OR bovine OR pork OR chicken OR poultry OR egg* OR fish OR seafood OR beverage OR vegetabl* OR palm OR sustainable consumption)
WoS, CC, Topic, SLU sub, all years, all languages	4	("climate change" OR "global warming" OR biodiversity OR "biological diversity" OR eutroph* OR "environmental impact" OR "greenhouse gas*" OR "low-carbon" OR emission* OR "water us*" OR "water footprint*" OR forest* OR climate-friendly OR "climate friendly" OR sustainb* OR carbon OR methane OR climate-friendly OR "climate friendly" OR "environment*friendly" OR green)
WoS, CC, Topic, SLU sub, all years, all languages	1	(Polic* OR law* OR forc* OR "public procurment" OR (regulat* NEAR/4 food) OR (regulat* NEAR/4 diet) OR (regulation NEAR/4 environment) OR legal OR governance OR "green criteria*" OR nudg* OR taxes OR tax OR certif*OR "choice architecture" OR "dietary guidelines" OR information OR interven*)	2021-09-19	YR	13363	Added demand
WoS, CC, Topic, SLU sub, all years, all languages	2	(diet* OR "calor*intake"OR consumpt* OR catering OR intak* OR purchas* OR buy OR choos* OR demand OR eat OR eating OR "dietary pattern*" OR ((food AND (waste OR choice OR consump* OR sustainabl*)) OR plant-based OR "plant based" OR "eat less" OR flexitarian OR vegan OR vegetar* OR "sustainable lifestyl*" OR ("climate friendly" NEAR/2 food) OR ("climate friendly" NEAR/2 diet) OR ("climate friendly…
WoS, CC, Topic, SLU sub, all years, all languages	3	("animal product" OR "animal products" OR "livestock product" OR "livestock products" OR "animal sourced" OR "animal-sourced" OR "animal protein" OR meat OR dairy OR milk OR cheese OR beef OR veal OR bovine OR pork OR chicken OR poultry OR egg* OR fish OR seafood OR beverage OR vegetabl* OR palm OR sustainable consumption)
WoS, CC, Topic, SLU sub, all years, all languages	4	("climate change" OR "global warming" OR biodiversity OR "biological diversity" OR eutroph* OR "environmental impact" OR "greenhouse gas*" OR "low-carbon" OR emission* OR "water us*" OR "water footprint*" OR forest* OR climate-friendly OR "climate friendly" OR sustainb* OR carbon OR methane OR climate-friendly OR "climate friendly" OR "environment*friendly" OR green)
WoS, CC, Topic, SLU sub, all years, all languages	1	(Polic* OR law* OR forc* OR "public procurment" OR (regulat* NEAR/4 food) OR (regulat* NEAR/4 diet) OR (regulation NEAR/4 environment) OR legal OR governance OR "green criteria*" OR nudg* OR taxes OR tax OR certif*OR "choice architecture" OR "dietary guidelines" OR information OR interven*)	2021-09-19	YR	13951	Added prefer*
WoS, CC, Topic, SLU sub, all years, all languages	2	(diet* OR "calor*intake"OR consumpt* OR catering OR intak* OR purchas* OR buy OR choos* OR demand OR prefer* OR eat OR eating OR "dietary pattern*" OR ((food AND (waste OR choice OR consump* OR sustainabl*)) OR plant-based OR "plant based" OR "eat less" OR flexitarian OR vegan OR vegetar* OR "sustainable lifestyl*" OR ("climate friendly" NEAR/2 food) OR ("climate friendly" NEAR/2 diet) OR ("clima…
WoS, CC, Topic, SLU sub, all years, all languages	3	("animal product" OR "animal products" OR "livestock product" OR "livestock products" OR "animal sourced" OR "animal-sourced" OR "animal protein" OR meat OR dairy OR milk OR cheese OR beef OR veal OR bovine OR pork OR chicken OR poultry OR egg* OR fish OR seafood OR beverage OR vegetabl* OR palm OR sustainable consumption)
WoS, CC, Topic, SLU sub, all years, all languages	4	("climate change" OR "global warming" OR biodiversity OR "biological diversity" OR eutroph* OR "environmental impact" OR "greenhouse gas*" OR "low-carbon" OR emission* OR "water us*" OR "water footprint*" OR forest* OR climate-friendly OR "climate friendly" OR sustainb* OR carbon OR methane OR climate-friendly OR "climate friendly" OR "environment*friendly" OR green)
WoS, CC, Topic, SLU sub, all years, all languages	1	(Polic* OR law* OR forc* OR "public procurment" OR (regulat* NEAR/4 food) OR (regulat* NEAR/4 diet) OR (regulation NEAR/4 environment) OR legal OR governance OR "green criteria*" OR nudg* OR taxes OR tax OR certif*OR "choice architecture" OR "dietary guidelines" OR information OR interven*)	2021-09-19
WoS, CC, Topic, SLU sub, all years, all languages	2	(diet* OR "calor*intake"OR consumpt* OR catering OR intak* OR purchas* OR buy OR choos* OR demand OR prefer* OR choice OR eat OR eating OR "dietary pattern*" OR ((food AND (waste OR choice OR consump* OR sustainabl*)) OR plant-based OR "plant based" OR "eat less" OR flexitarian OR vegan OR vegetar* OR "sustainable lifestyl*" OR ("climate friendly" NEAR/2 food) OR ("climate friendly" NEAR/2 diet) …	19th of sept	YR	14165	Added choice
WoS, CC, Topic, SLU sub, all years, all languages	3	("animal product" OR "animal products" OR "livestock product" OR "livestock products" OR "animal sourced" OR "animal-sourced" OR "animal protein" OR meat OR dairy OR milk OR cheese OR beef OR veal OR bovine OR pork OR chicken OR poultry OR egg* OR fish OR seafood OR beverage OR vegetabl* OR palm OR sustainable consumption)
WoS, CC, Topic, SLU sub, all years, all languages	4	("climate change" OR "global warming" OR biodiversity OR "biological diversity" OR eutroph* OR "environmental impact" OR "greenhouse gas*" OR "low-carbon" OR emission* OR "water us*" OR "water footprint*" OR forest* OR climate-friendly OR "climate friendly" OR sustainb* OR carbon OR methane OR climate-friendly OR "climate friendly" OR "environment*friendly" OR green)
WoS, CC, Topic, SLU sub, all years, all languages	1	(Polic* OR law* OR forc* OR "public procurment" OR (regulat* NEAR/4 food) OR (regulat* NEAR/4 diet) OR (regulation NEAR/4 environment) OR legal OR governance OR "green criteria*" OR nudg* OR taxes OR tax OR certif*OR "choice architecture" OR "dietary guidelines" OR information OR interven*)	2021-09-19	YR	13378	Removed demand
WoS, CC, Topic, SLU sub, all years, all languages	2	(diet* OR "calor*intake"OR consumpt* OR catering OR intak* OR purchas* OR buy OR choos* OR prefer* OR choice OR eat OR eating OR "dietary pattern*" OR ((food AND (waste OR choice OR consump* OR sustainabl*)) OR plant-based OR "plant based" OR "eat less" OR flexitarian OR vegan OR vegetar* OR "sustainable lifestyl*" OR ("climate friendly" NEAR/2 food) OR ("climate friendly" NEAR/2 diet) OR ("clima…
WoS, CC, Topic, SLU sub, all years, all languages	3	("animal product" OR "animal products" OR "livestock product" OR "livestock products" OR "animal sourced" OR "animal-sourced" OR "animal protein" OR meat OR dairy OR milk OR cheese OR beef OR veal OR bovine OR pork OR chicken OR poultry OR egg* OR fish OR seafood OR beverage OR vegetabl* OR palm OR sustainable consumption)
WoS, CC, Topic, SLU sub, all years, all languages	4	("climate change" OR "global warming" OR biodiversity OR "biological diversity" OR eutroph* OR "environmental impact" OR "greenhouse gas*" OR "low-carbon" OR emission* OR "water us*" OR "water footprint*" OR forest* OR climate-friendly OR "climate friendly" OR sustainb* OR carbon OR methane OR climate-friendly OR "climate friendly" OR "environment*friendly" OR green)
WoS, CC, Topic, SLU sub, all years, all languages	1	(Polic* OR law* OR forc* OR "public procurment" OR (regulat* NEAR/4 food) OR (regulat* NEAR/4 diet) OR (regulation NEAR/4 environment) OR legal OR governance OR "green criteria*" OR nudg* OR taxes OR tax OR certif*OR "choice architecture" OR "dietary guidelines" OR information OR interven*)	2021-09-19	YR	13051	Removed water use and footprint
WoS, CC, Topic, SLU sub, all years, all languages	2	(diet* OR "calor*intake"OR consumpt* OR catering OR intak* OR purchas* OR buy OR choos* OR prefer* OR choice OR eat OR eating OR "dietary pattern*" OR ((food AND (waste OR choice OR consump* OR sustainabl*)) OR plant-based OR "plant based" OR "eat less" OR flexitarian OR vegan OR vegetar* OR "sustainable lifestyl*" OR ("climate friendly" NEAR/2 food) OR ("climate friendly" NEAR/2 diet) OR ("clima…
WoS, CC, Topic, SLU sub, all years, all languages	3	("animal product" OR "animal products" OR "livestock product" OR "livestock products" OR "animal sourced" OR "animal-sourced" OR "animal protein" OR meat OR dairy OR milk OR cheese OR beef OR veal OR bovine OR pork OR chicken OR poultry OR egg* OR fish OR seafood OR beverage OR vegetabl* OR palm OR sustainable consumption)
WoS, CC, Topic, SLU sub, all years, all languages	4	("climate change" OR "global warming" OR biodiversity OR "biological diversity" OR eutroph* OR "environmental impact" OR "greenhouse gas*" OR "low-carbon" OR emission* OR forest* OR climate-friendly OR "climate friendly" OR sustainb* OR carbon OR methane OR climate-friendly OR "climate friendly" OR "environment*friendly" OR green)
WoS, CC, Topic, SLU sub, all years, all languages	1	(Polic* OR law* OR forc* OR "public procurment" OR (regulat* NEAR/4 food) OR (regulat* NEAR/4 diet) OR (regulation NEAR/4 environment) OR legal OR governance OR "green criteria*" OR nudg* OR taxes OR tax OR certif*OR "choice architecture" OR "dietary guidelines" OR interven*)	2021-09-19	YR	9446	Removed information
WoS, CC, Topic, SLU sub, all years, all languages	2	(diet* OR "calor*intake"OR consumpt* OR catering OR intak* OR purchas* OR buy OR choos* OR prefer* OR choice OR eat OR eating OR "dietary pattern*" OR ((food AND (waste OR choice OR consump* OR sustainabl*)) OR plant-based OR "plant based" OR "eat less" OR flexitarian OR vegan OR vegetar* OR "sustainable lifestyl*" OR ("climate friendly" NEAR/2 food) OR ("climate friendly" NEAR/2 diet) OR ("clima…
WoS, CC, Topic, SLU sub, all years, all languages	3	("animal product" OR "animal products" OR "livestock product" OR "livestock products" OR "animal sourced" OR "animal-sourced" OR "animal protein" OR meat OR dairy OR milk OR cheese OR beef OR veal OR bovine OR pork OR chicken OR poultry OR egg* OR fish OR seafood OR beverage OR vegetabl* OR palm OR sustainable consumption)
WoS, CC, Topic, SLU sub, all years, all languages	4	("climate change" OR "global warming" OR biodiversity OR "biological diversity" OR eutroph* OR "environmental impact" OR "greenhouse gas*" OR "low-carbon" OR emission* OR forest* OR climate-friendly OR "climate friendly" OR sustainb* OR carbon OR methane OR climate-friendly OR "climate friendly" OR "environment*friendly" OR green)
WoS, CC, Topic, SLU sub, all years, all languages	1	(Polic* OR law* OR forc* OR "public procurment" OR (regulat* NEAR/4 food) OR (regulat* NEAR/4 diet) OR (regulation NEAR/4 environment) OR legal OR governance OR "green criteria*" OR nudg* OR taxes OR tax OR certif*OR "choice architecture" OR "dietary guidelines" OR interven*)	2021-09-19	YR	9764	Added non-plant and "non plant" (1 study was added) and turkey, lamb and ovine
WoS, CC, Topic, SLU sub, all years, all languages	2	(diet* OR "calor*intake"OR consumpt* OR catering OR intak* OR purchas* OR buy OR choos* OR prefer* OR choice OR eat OR eating OR "dietary pattern*" OR ((food AND (waste OR choice OR consump* OR sustainabl*)) OR plant-based OR "plant based" OR "eat less" OR flexitarian OR vegan OR vegetar* OR "sustainable lifestyl*" OR ("climate friendly" NEAR/2 food) OR ("climate friendly" NEAR/2 diet) OR ("clima…
WoS, CC, Topic, SLU sub, all years, all languages	3	("animal product" OR "animal products" OR "livestock product" OR "livestock products" OR "animal sourced" OR "animal-sourced" OR "animal protein" OR meat OR dairy OR turkey OR lamb OR ovine OR milk OR cheese OR beef OR veal OR bovine OR pork OR chicken OR poultry OR egg* OR fish OR seafood OR beverage OR vegetabl* OR palm OR sustainable consumption)
WoS, CC, Topic, SLU sub, all years, all languages	4	("climate change" OR "global warming" OR biodiversity OR "biological diversity" OR eutroph* OR "environmental impact" OR "greenhouse gas*" OR "low-carbon" OR emission* OR forest* OR climate-friendly OR "climate friendly" OR sustainb* OR carbon OR methane OR climate-friendly OR "climate friendly" OR "environment*friendly" OR green)
WoS, CC, Topic, SLU sub, all years, all languages	1	(Polic* OR law* OR forc* OR "public procurment" OR (regulat* NEAR/4 food) OR (regulat* NEAR/4 diet) OR (regulation NEAR/4 environment) OR legal OR governance OR "green criteria*" OR nudg* OR taxes OR tax OR certif*OR "choice architecture" OR "dietary guidelines" OR interven*)	2021-09-20	YR	9818	Added back water footprint
WoS, CC, Topic, SLU sub, all years, all languages	2	(diet* OR "calor*intake"OR consumpt* OR catering OR intak* OR purchas* OR buy OR choos* OR prefer* OR choice OR eat OR eating OR "dietary pattern*" OR ((food AND (waste OR choice OR consump* OR sustainabl*)) OR plant-based OR "plant based" OR "eat less" OR flexitarian OR vegan OR vegetar* OR "sustainable lifestyl*" OR ("climate friendly" NEAR/2 food) OR ("climate friendly" NEAR/2 diet) OR ("clima…
WoS, CC, Topic, SLU sub, all years, all languages	3	("animal product" OR "animal products" OR "livestock product" OR "livestock products" OR "animal sourced" OR "animal-sourced" OR "animal protein" OR meat OR dairy OR turkey OR lamb OR ovine OR milk OR cheese OR beef OR veal OR bovine OR pork OR chicken OR poultry OR egg* OR fish OR seafood OR beverage OR vegetabl* OR palm OR sustainable consumption)
WoS, CC, Topic, SLU sub, all years, all languages	4	("climate change" OR "global warming" OR biodiversity OR "biological diversity" OR eutroph* OR "environmental impact" OR "greenhouse gas*" OR "low-carbon" OR emission* OR forest* OR climate-friendly OR "climate friendly" OR sustainb* OR carbon OR methane OR climate-friendly OR "climate friendly" OR "environment*friendly" OR green OR "water footprint")
WoS, CC, Topic, SLU sub, all years, all languages	1	(Polic* OR law* OR forc* OR "public procurment" OR (regulat* NEAR/4 food) OR (regulat* NEAR/4 diet) OR (regulation NEAR/4 environment) OR legal OR governance OR "green criteria*" OR nudg* OR taxes OR tax OR certif*OR "choice architecture" OR "dietary guidelines" OR interven*)	2021-09-20	YR	10439	Added back demand (now without water use)
WoS, CC, Topic, SLU sub, all years, all languages	2	(diet* OR "calor*intake"OR consumpt* OR catering OR demand OR intak* OR purchas* OR buy OR choos* OR prefer* OR choice OR eat OR eating OR "dietary pattern*" OR ((food AND (waste OR choice OR consump* OR sustainabl*)) OR plant-based OR "plant based" OR "eat less" OR flexitarian OR vegan OR vegetar* OR "sustainable lifestyl*" OR ("climate friendly" NEAR/2 food) OR ("climate friendly" NEAR/2 diet) …
WoS, CC, Topic, SLU sub, all years, all languages	3	("animal product" OR "animal products" OR "livestock product" OR "livestock products" OR "animal sourced" OR "animal-sourced" OR "animal protein" OR meat OR dairy OR turkey OR lamb OR ovine OR milk OR cheese OR beef OR veal OR bovine OR pork OR chicken OR poultry OR egg* OR fish OR seafood OR beverage OR vegetabl* OR palm OR sustainable consumption)
WoS, CC, Topic, SLU sub, all years, all languages	4	("climate change" OR "global warming" OR biodiversity OR "biological diversity" OR eutroph* OR "environmental impact" OR "greenhouse gas*" OR "low-carbon" OR emission* OR forest* OR climate-friendly OR "climate friendly" OR sustainb* OR carbon OR methane OR climate-friendly OR "climate friendly" OR "environment*friendly" OR green OR "water footprint")
WoS, CC, Topic, SLU sub, all years, all languages	1	(Polic* OR law* OR forc* OR "public procurment" OR (regulat* NEAR/4 food) OR (regulat* NEAR/4 diet) OR (regulation NEAR/4 environment) OR legal OR governance OR "green criteria*" OR nudg* OR taxes OR tax OR certif*OR "choice architecture" OR "dietary guidelines" OR information OR interven*)	2021-09-20	YR	13531	Removed demand added information back
WoS, CC, Topic, SLU sub, all years, all languages	2	(diet* OR "calor*intake"OR consumpt* OR catering OR intak* OR purchas* OR buy OR choos* OR prefer* OR choice OR eat OR eating OR "dietary pattern*" OR ((food AND (waste OR choice OR consump* OR sustainabl*)) OR plant-based OR "plant based" OR "eat less" OR flexitarian OR vegan OR vegetar* OR "sustainable lifestyl*" OR ("climate friendly" NEAR/2 food) OR ("climate friendly" NEAR/2 diet) OR ("clima…
WoS, CC, Topic, SLU sub, all years, all languages	3	("animal product" OR "animal products" OR "livestock product" OR "livestock products" OR "animal sourced" OR "animal-sourced" OR "animal protein" OR meat OR dairy OR turkey OR lamb OR ovine OR milk OR cheese OR beef OR veal OR bovine OR pork OR chicken OR poultry OR egg* OR fish OR seafood OR beverage OR vegetabl* OR palm OR sustainable consumption)
WoS, CC, Topic, SLU sub, all years, all languages	4	("climate change" OR "global warming" OR biodiversity OR "biological diversity" OR eutroph* OR "environmental impact" OR "greenhouse gas*" OR "low-carbon" OR emission* OR forest* OR climate-friendly OR "climate friendly" OR sustainb* OR carbon OR methane OR climate-friendly OR "climate friendly" OR "environment*friendly" OR green OR "water footprint")
WoS, CC, Topic, SLU sub, all years, all languages	1	(Polic* OR law* OR forc* OR "public procurment" OR (regulat* NEAR/4 food) OR (regulat* NEAR/4 diet) OR (regulation NEAR/4 environment) OR legal OR governance OR "green criteria*" OR nudg* OR taxes OR tax OR certif*OR "choice architecture" OR "dietary guidelines" OR information OR interven*)	2021-09-20	YR	8180	Changed to sustainable food consumption. previous error
WoS, CC, Topic, SLU sub, all years, all languages	2	(diet* OR "calor*intake"OR consumpt* OR catering OR intak* OR purchas* OR buy OR choos* OR prefer* OR choice OR eat OR eating OR "dietary pattern*" OR ((food AND (waste OR choice OR consump* OR sustainabl*)) OR plant-based OR "plant based" OR "eat less" OR flexitarian OR vegan OR vegetar* OR "sustainable lifestyl*" OR ("climate friendly" NEAR/2 food) OR ("climate friendly" NEAR/2 diet) OR ("clima…
WoS, CC, Topic, SLU sub, all years, all languages	3	("animal product" OR "animal products" OR "livestock product" OR "livestock products" OR "animal sourced" OR "animal-sourced" OR "animal protein" OR meat OR dairy OR turkey OR lamb OR ovine OR milk OR cheese OR beef OR veal OR bovine OR pork OR chicken OR poultry OR egg* OR fish OR seafood OR beverage OR vegetabl* OR palm OR sustainable food consumption)
WoS, CC, Topic, SLU sub, all years, all languages	4	("climate change" OR "global warming" OR biodiversity OR "biological diversity" OR eutroph* OR "environmental impact" OR "greenhouse gas*" OR "low-carbon" OR emission* OR forest* OR climate-friendly OR "climate friendly" OR sustainb* OR carbon OR methane OR climate-friendly OR "climate friendly" OR "environment*friendly" OR green OR "water footprint")
WoS, CC, Topic, SLU sub, all years, all languages	1	(Polic* OR law* OR forc* OR "public procurment" OR (regulat* NEAR/4 food) OR (regulat* NEAR/4 diet) OR (regulation NEAR/4 environment) OR legal OR governance OR "green criteria*" OR nudg* OR taxes OR tax OR certif*OR "choice architecture" OR "dietary guidelines" OR information OR interven*)	2021-09-20	YR	9048	Added back demand
WoS, CC, Topic, SLU sub, all years, all languages	2	(diet* OR "calor*intake"OR consumpt* OR catering OR intak* OR purchas* OR demand OR buy OR choos* OR prefer* OR choice OR eat OR eating OR "dietary pattern*" OR ((food AND (waste OR choice OR consump* OR sustainabl*)) OR plant-based OR "plant based" OR "eat less" OR flexitarian OR vegan OR vegetar* OR "sustainable lifestyl*" OR ("climate friendly" NEAR/2 food) OR ("climate friendly" NEAR/2 diet) …
WoS, CC, Topic, SLU sub, all years, all languages	3	("animal product" OR "animal products" OR "livestock product" OR "livestock products" OR "animal sourced" OR "animal-sourced" OR "animal protein" OR meat OR dairy OR turkey OR lamb OR ovine OR milk OR cheese OR beef OR veal OR bovine OR pork OR chicken OR poultry OR egg* OR fish OR seafood OR beverage OR vegetabl* OR palm OR sustainable food consumption)
WoS, CC, Topic, SLU sub, all years, all languages	4	("climate change" OR "global warming" OR biodiversity OR "biological diversity" OR eutroph* OR "environmental impact" OR "greenhouse gas*" OR "low-carbon" OR emission* OR forest* OR climate-friendly OR "climate friendly" OR sustainb* OR carbon OR methane OR climate-friendly OR "climate friendly" OR "environment*friendly" OR green OR "water footprint")
WoS, CC, Topic, SLU sub, all years, all languages	1	(Polic* OR law* OR forc* OR "public procurment" OR (regulat* NEAR/4 food) OR (regulat* NEAR/4 diet) OR (regulation NEAR/4 environment) OR legal OR governance OR "green criteria*" OR nudg* OR taxes OR tax OR certif*OR "choice architecture" OR "dietary guidelines" OR information OR interven*)	2021-09-20	YR	10980	Added select
WoS, CC, Topic, SLU sub, all years, all languages	2	(diet* OR "calor*intake"OR consumpt* OR catering OR intak* OR purchas* OR demand OR select* OR buy OR choos* OR prefer* OR choice OR eat OR eating OR "dietary pattern*" OR ((food AND (waste OR choice OR consump* OR sustainabl*)) OR plant-based OR "plant based" OR "eat less" OR flexitarian OR vegan OR vegetar* OR "sustainable lifestyl*" OR ("climate friendly" NEAR/2 food) OR ("climate friendly" NE…
WoS, CC, Topic, SLU sub, all years, all languages	3	("animal product" OR "animal products" OR "livestock product" OR "livestock products" OR "animal sourced" OR "animal-sourced" OR "animal protein" OR meat OR dairy OR turkey OR lamb OR ovine OR milk OR cheese OR beef OR veal OR bovine OR pork OR chicken OR poultry OR egg* OR fish OR seafood OR beverage OR vegetabl* OR palm OR sustainable food consumption)
WoS, CC, Topic, SLU sub, all years, all languages	4	("climate change" OR "global warming" OR biodiversity OR "biological diversity" OR eutroph* OR "environmental impact" OR "greenhouse gas*" OR "low-carbon" OR emission* OR forest* OR climate-friendly OR "climate friendly" OR sustainb* OR carbon OR methane OR climate-friendly OR "climate friendly" OR "environment*friendly" OR green OR "water footprint")
WoS, CC, Topic, SLU sub, all years, all languages	1	(Polic* OR law* OR forc* OR "public procurment" OR (regulat* NEAR/4 food) OR (regulat* NEAR/4 diet) OR (regulation NEAR/4 environment) OR legal OR governance OR "green criteria*" OR nudg* OR taxes OR tax OR certif*OR "choice architecture" OR "dietary guidelines" OR information OR interven*)	2021-09-20	YR	11319	Added avoid
WoS, CC, Topic, SLU sub, all years, all languages	2	(diet* OR "calor*intake"OR consumpt* OR catering OR intak* OR purchas* OR demand OR select* OR avoid* OR buy OR choos* OR prefer* OR choice OR eat OR eating OR "dietary pattern*" OR ((food AND (waste OR choice OR consump* OR sustainabl*)) OR plant-based OR "plant based" OR "eat less" OR flexitarian OR vegan OR vegetar* OR "sustainable lifestyl*" OR ("climate friendly" NEAR/2 food) OR ("climate fr…
WoS, CC, Topic, SLU sub, all years, all languages	3	("animal product" OR "animal products" OR "livestock product" OR "livestock products" OR "animal sourced" OR "animal-sourced" OR "animal protein" OR meat OR dairy OR turkey OR lamb OR ovine OR milk OR cheese OR beef OR veal OR bovine OR pork OR chicken OR poultry OR egg* OR fish OR seafood OR beverage OR vegetabl* OR palm OR sustainable food consumption)
WoS, CC, Topic, SLU sub, all years, all languages	4	("climate change" OR "global warming" OR biodiversity OR "biological diversity" OR eutroph* OR "environmental impact" OR "greenhouse gas*" OR "low-carbon" OR emission* OR forest* OR climate-friendly OR "climate friendly" OR sustainb* OR carbon OR methane OR climate-friendly OR "climate friendly" OR "environment*friendly" OR green OR "water footprint")
WoS, CC, Topic, SLU sub, all years, all languages	1	(Polic* OR law* OR forc* OR "public procurment" OR (regulat* NEAR/4 food) OR (regulat* NEAR/4 diet) OR (regulation NEAR/4 environment) OR legal OR governance OR "green criteria*" OR nudg* OR taxes OR tax OR certif*OR "choice architecture" OR "dietary guidelines" OR information OR interven*)	2021-09-20	YR	11319	Added asterix to demand* and choice*
WoS, CC, Topic, SLU sub, all years, all languages	2	(diet* OR "calor*intake"OR consumpt* OR catering OR intak* OR purchas* OR demand* OR select* OR avoid* OR buy OR choos* OR prefer* OR choice* OR eat OR eating OR "dietary pattern*" OR ((food AND (waste OR choice OR consump* OR sustainabl*)) OR plant-based OR "plant based" OR "eat less" OR flexitarian OR vegan OR vegetar* OR "sustainable lifestyl*" OR ("climate friendly" NEAR/2 food) OR ("climate …
WoS, CC, Topic, SLU sub, all years, all languages	3	("animal product" OR "animal products" OR "livestock product" OR "livestock products" OR "animal sourced" OR "animal-sourced" OR "animal protein" OR meat OR dairy OR turkey OR lamb OR ovine OR milk OR cheese OR beef OR veal OR bovine OR pork OR chicken OR poultry OR egg* OR fish OR seafood OR beverage OR vegetabl* OR palm OR sustainable food consumption)
WoS, CC, Topic, SLU sub, all years, all languages	4	("climate change" OR "global warming" OR biodiversity OR "biological diversity" OR eutroph* OR "environmental impact" OR "greenhouse gas*" OR "low-carbon" OR emission* OR forest* OR climate-friendly OR "climate friendly" OR sustainb* OR carbon OR methane OR climate-friendly OR "climate friendly" OR "environment*friendly" OR green OR "water footprint")
WoS, CC, Topic, SLU sub, all years, all languages	1	(Polic* OR law* OR forc* OR "public procurment" OR (regulat* NEAR/4 food) OR (regulat* NEAR/4 diet) OR (regulation NEAR/4 environment) OR legal OR governance OR "green criteria*" OR nudg* OR taxes OR tax OR certif*OR "choice architecture" OR "dietary guidelines" OR information OR interven*)	2021-09-20	YR	11442	Added drink*
WoS, CC, Topic, SLU sub, all years, all languages	2	(diet* OR "calor*intake"OR consumpt* OR catering OR drink* OR intak* OR purchas* OR demand* OR select* OR avoid* OR buy OR choos* OR prefer* OR choice* OR eat OR eating OR "dietary pattern*" OR ((food AND (waste OR choice OR consump* OR sustainabl*)) OR plant-based OR "plant based" OR "eat less" OR flexitarian OR vegan OR vegetar* OR "sustainable lifestyl*" OR ("climate friendly" NEAR/2 food) OR …
WoS, CC, Topic, SLU sub, all years, all languages	3	("animal product" OR "animal products" OR "livestock product" OR "livestock products" OR "animal sourced" OR "animal-sourced" OR "animal protein" OR meat OR dairy OR turkey OR lamb OR ovine OR milk OR cheese OR beef OR veal OR bovine OR pork OR chicken OR poultry OR egg* OR fish OR seafood OR beverage OR vegetabl* OR palm OR sustainable food consumption)
WoS, CC, Topic, SLU sub, all years, all languages	4	("climate change" OR "global warming" OR biodiversity OR "biological diversity" OR eutroph* OR "environmental impact" OR "greenhouse gas*" OR "low-carbon" OR emission* OR forest* OR climate-friendly OR "climate friendly" OR sustainb* OR carbon OR methane OR climate-friendly OR "climate friendly" OR "environment*friendly" OR green OR "water footprint")
WoS, CC, Topic, SLU sub, all years, all languages	1	(Polic* OR law* OR forc* OR "public procurment" OR (regulat* NEAR/4 food) OR (regulat* NEAR/4 diet) OR (regulation NEAR/4 environment) OR legal OR governance OR "green criteria*" OR nudg* OR taxes OR tax OR certif*OR "choice architecture" OR "dietary guidelines" OR information OR interven*)	2021-09-20	YR	11478	Added reduc* near/2 food, meat, animal
WoS, CC, Topic, SLU sub, all years, all languages	2	(diet* OR "calor*intake"OR consumpt* OR catering OR drink* OR intak* OR purchas* OR demand* OR select* OR avoid* OR buy OR choos* OR prefer* OR choice* OR eat OR eating OR "dietary pattern*" OR ((food AND (waste OR choice OR consump* OR sustainabl*)) OR plant-based OR "plant based" OR "eat less" OR flexitarian OR vegan OR vegetar* OR "sustainable lifestyl*" OR ("climate friendly" NEAR/2 food) OR …
WoS, CC, Topic, SLU sub, all years, all languages	3	("animal product" OR "animal products" OR "livestock product" OR "livestock products" OR "animal sourced" OR "animal-sourced" OR "animal protein" OR meat OR dairy OR turkey OR lamb OR ovine OR milk OR cheese OR beef OR veal OR bovine OR pork OR chicken OR poultry OR egg* OR fish OR seafood OR beverage OR vegetabl* OR palm OR sustainable food consumption)
WoS, CC, Topic, SLU sub, all years, all languages	4	("climate change" OR "global warming" OR biodiversity OR "biological diversity" OR eutroph* OR "environmental impact" OR "greenhouse gas*" OR "low-carbon" OR emission* OR forest* OR climate-friendly OR "climate friendly" OR sustainb* OR carbon OR methane OR climate-friendly OR "climate friendly" OR "environment*friendly" OR green OR "water footprint")
WoS, CC, Topic, SLU sub, all years, all languages	1	(Polic* OR law* OR forc* OR "public procurment" OR (regulat* NEAR/4 food) OR (regulat* NEAR/4 diet) OR (regulation NEAR/4 environment) OR legal OR governance OR "green criteria*" OR nudg* OR taxes OR tax OR certif*OR "choice architecture" OR "dietary guidelines" OR information OR interven*)	2021-09-20	YR	11661	Added use near food, meat, animal
WoS, CC, Topic, SLU sub, all years, all languages	2	(diet* OR "calor*intake"OR consumpt* OR catering OR drink* OR intak* OR purchas* OR demand* OR select* OR avoid* OR buy OR choos* OR prefer* OR choice* OR eat OR eating OR "dietary pattern*" OR ((food AND (waste OR choice OR consump* OR sustainabl*)) OR plant-based OR "plant based" OR "eat less" OR flexitarian OR vegan OR vegetar* OR "sustainable lifestyl*" OR ("climate friendly" NEAR/2 food) OR …
WoS, CC, Topic, SLU sub, all years, all languages	3	("animal product" OR "animal products" OR "livestock product" OR "livestock products" OR "animal sourced" OR "animal-sourced" OR "animal protein" OR meat OR dairy OR turkey OR lamb OR ovine OR milk OR cheese OR beef OR veal OR bovine OR pork OR chicken OR poultry OR egg* OR fish OR seafood OR beverage OR vegetabl* OR palm OR sustainable food consumption)
WoS, CC, Topic, SLU sub, all years, all languages	4	("climate change" OR "global warming" OR biodiversity OR "biological diversity" OR eutroph* OR "environmental impact" OR "greenhouse gas*" OR "low-carbon" OR emission* OR forest* OR climate-friendly OR "climate friendly" OR sustainb* OR carbon OR methane OR climate-friendly OR "climate friendly" OR "environment*friendly" OR green OR "water footprint")
WoS, CC, Topic, SLU sub, all years, all languages	1	(Polic* OR law* OR forc* OR "public procurment" OR (regulat* NEAR/4 food) OR (regulat* NEAR/4 diet) OR (regulation NEAR/4 environment) OR legal OR governance OR "green criteria*" OR nudg* OR taxes OR tax OR certif*OR "choice architecture" OR "dietary guidelines" OR information OR interven*)	2021-09-20	YR	11661	Added using near food, meat animal
WoS, CC, Topic, SLU sub, all years, all languages	2	(diet* OR "calor*intake"OR consumpt* OR catering OR drink* OR intak* OR purchas* OR demand* OR select* OR avoid* OR buy OR choos* OR prefer* OR choice* OR eat OR eating OR "dietary pattern*" OR ((food AND (waste OR choice OR consump* OR sustainabl*)) OR plant-based OR "plant based" OR "eat less" OR flexitarian OR vegan OR vegetar* OR "sustainable lifestyl*" OR ("climate friendly" NEAR/2 food) OR …
WoS, CC, Topic, SLU sub, all years, all languages	3	("animal product" OR "animal products" OR "livestock product" OR "livestock products" OR "animal sourced" OR "animal-sourced" OR "animal protein" OR meat OR dairy OR turkey OR lamb OR ovine OR milk OR cheese OR beef OR veal OR bovine OR pork OR chicken OR poultry OR egg* OR fish OR seafood OR beverage OR vegetabl* OR palm OR sustainable food consumption)
WoS, CC, Topic, SLU sub, all years, all languages	4	("climate change" OR "global warming" OR biodiversity OR "biological diversity" OR eutroph* OR "environmental impact" OR "greenhouse gas*" OR "low-carbon" OR emission* OR forest* OR climate-friendly OR "climate friendly" OR sustainb* OR carbon OR methane OR climate-friendly OR "climate friendly" OR "environment*friendly" OR green OR "water footprint")
WoS, CC, Topic, SLU sub, all years, all languages	1	(Polic* OR law* OR forc* OR "public procurment" OR (regulat* NEAR/4 food) OR (regulat* NEAR/4 diet) OR (regulation NEAR/4 environment) OR legal OR governance OR "green criteria*" OR nudg* OR label* OR taxes OR tax OR certif*OR "choice architecture" OR "dietary guidelines" OR information OR interven*)	2021-09-20	YR	12754	Added label*
WoS, CC, Topic, SLU sub, all years, all languages	2	(diet* OR "calor*intake"OR consumpt* OR catering OR drink* OR intak* OR purchas* OR demand* OR select* OR avoid* OR buy OR choos* OR prefer* OR choice* OR eat OR eating OR "dietary pattern*" OR ((food AND (waste OR choice OR consump* OR sustainabl*)) OR plant-based OR "plant based" OR "eat less" OR flexitarian OR vegan OR vegetar* OR "sustainable lifestyl*" OR ("climate friendly" NEAR/2 food) OR …
WoS, CC, Topic, SLU sub, all years, all languages	3	("animal product" OR "animal products" OR "livestock product" OR "livestock products" OR "animal sourced" OR "animal-sourced" OR "animal protein" OR meat OR dairy OR turkey OR lamb OR ovine OR milk OR cheese OR beef OR veal OR bovine OR pork OR chicken OR poultry OR egg* OR fish OR seafood OR beverage OR vegetabl* OR palm OR sustainable food consumption)
WoS, CC, Topic, SLU sub, all years, all languages	4	("climate change" OR "global warming" OR biodiversity OR "biological diversity" OR eutroph* OR "environmental impact" OR "greenhouse gas*" OR "low-carbon" OR emission* OR forest* OR climate-friendly OR "climate friendly" OR sustainb* OR carbon OR methane OR climate-friendly OR "climate friendly" OR "environment*friendly" OR green OR "water footprint")
WoS, CC, Topic, SLU sub, all years, all languages	1	(Polic* OR law* OR forc* OR "public procurment" OR (regulat* NEAR/4 food) OR (regulat* NEAR/4 diet) OR (regulation NEAR/4 environment) OR legal OR governance OR "green criteria*" OR nudg* OR label* OR taxes OR tax OR certif*OR "choice architecture" OR "dietary guidelines" OR information OR interven*)	2021-09-20	YR	10898	Added bracktes to "sust. food consump"
WoS, CC, Topic, SLU sub, all years, all languages	2	(diet* OR "calor*intake"OR consumpt* OR catering OR drink* OR intak* OR purchas* OR demand* OR select* OR avoid* OR buy OR choos* OR prefer* OR choice* OR eat OR eating OR "dietary pattern*" OR ((food AND (waste OR choice OR consump* OR sustainabl*)) OR plant-based OR "plant based" OR "eat less" OR flexitarian OR vegan OR vegetar* OR "sustainable lifestyl*" OR ("climate friendly" NEAR/2 food) OR …
WoS, CC, Topic, SLU sub, all years, all languages	3	("animal product" OR "animal products" OR "livestock product" OR "livestock products" OR "animal sourced" OR "animal-sourced" OR "animal protein" OR meat OR dairy OR turkey OR lamb OR ovine OR milk OR cheese OR beef OR veal OR bovine OR pork OR chicken OR poultry OR egg* OR fish OR seafood OR beverage OR vegetabl* OR palm OR "sustainable food consumption")
WoS, CC, Topic, SLU sub, all years, all languages	4	("climate change" OR "global warming" OR biodiversity OR "biological diversity" OR eutroph* OR "environmental impact" OR "greenhouse gas*" OR "low-carbon" OR emission* OR forest* OR climate-friendly OR "climate friendly" OR sustainb* OR carbon OR methane OR climate-friendly OR "climate friendly" OR "environment*friendly" OR green OR "water footprint")
WoS, CC, Topic, SLU sub, all years, all languages	1	(Polic* OR law* OR forc* OR "public procurment" OR (regulat* NEAR/4 food) OR (regulat* NEAR/4 diet) OR (regulation NEAR/4 environment) OR subsid* OR legal OR governance OR "green criteria*" OR nudg* OR label* OR taxes OR tax OR certif*OR "choice architecture" OR "dietary guidelines" OR information OR interven*)	2021-09-20	YR	12261	Added subsid*
WoS, CC, Topic, SLU sub, all years, all languages	2	(diet* OR "calor*intake"OR consumpt* OR catering OR drink* OR intak* OR purchas* OR demand* OR select* OR avoid* OR buy OR choos* OR prefer* OR choice* OR eat OR eating OR "dietary pattern*" OR ((food AND (waste OR choice OR consump* OR sustainabl*)) OR plant-based OR "plant based" OR "eat less" OR flexitarian OR vegan OR vegetar* OR "sustainable lifestyl*" OR ("climate friendly" NEAR/2 food) OR …
WoS, CC, Topic, SLU sub, all years, all languages	3	("animal product" OR "animal products" OR "livestock product" OR "livestock products" OR "animal sourced" OR "animal-sourced" OR "animal protein" OR meat OR dairy OR turkey OR lamb OR ovine OR milk OR cheese OR beef OR veal OR bovine OR pork OR chicken OR poultry OR egg* OR fish OR seafood OR beverage OR vegetabl* OR palm OR "sustainable food consumption")
WoS, CC, Topic, SLU sub, all years, all languages	4	("climate change" OR "global warming" OR biodiversity OR "biological diversity" OR eutroph* OR "environmental impact" OR "greenhouse gas*" OR "low-carbon" OR emission* OR forest* OR climate-friendly OR "climate friendly" OR sustainb* OR carbon OR methane OR climate-friendly OR "climate friendly" OR "environment*friendly" OR green OR "water footprint")
WoS, CC, Topic, SLU sub, all years, all languages	1	(Polic* OR law* OR forc* OR "public procurment" OR (regulat* NEAR/4 food) OR (regulat* NEAR/4 diet) OR (regulation NEAR/4 environment) OR subsid* OR "behavioural change technique*" OR "behavioral change technique*" OR legal OR governance OR "green criteria*" OR nudg* OR label* OR taxes OR tax OR certif*OR "choice architecture" OR "dietary guidelines" OR information OR interven*)	2021-09-20	YR	12261	Added bct*
WoS, CC, Topic, SLU sub, all years, all languages	2	(diet* OR "calor*intake"OR consumpt* OR catering OR drink* OR intak* OR purchas* OR demand* OR select* OR avoid* OR buy OR choos* OR prefer* OR choice* OR eat OR eating OR "dietary pattern*" OR ((food AND (waste OR choice OR consump* OR sustainabl*)) OR plant-based OR "plant based" OR "eat less" OR flexitarian OR vegan OR vegetar* OR "sustainable lifestyl*" OR ("climate friendly" NEAR/2 food) OR …
WoS, CC, Topic, SLU sub, all years, all languages	3	("animal product" OR "animal products" OR "livestock product" OR "livestock products" OR "animal sourced" OR "animal-sourced" OR "animal protein" OR meat OR dairy OR turkey OR lamb OR ovine OR milk OR cheese OR beef OR veal OR bovine OR pork OR chicken OR poultry OR egg* OR fish OR seafood OR beverage OR vegetabl* OR palm OR "sustainable food consumption" OR meal)
WoS, CC, Topic, SLU sub, all years, all languages	4	("climate change" OR "global warming" OR biodiversity OR "biological diversity" OR eutroph* OR "environmental impact" OR "greenhouse gas*" OR "low-carbon" OR emission* OR forest* OR climate-friendly OR "climate friendly" OR sustainb* OR carbon OR methane OR climate-friendly OR "climate friendly" OR "environment*friendly" OR green OR "water footprint")
WoS, CC, Topic, SLU sub, all years, all languages	1	(Polic* OR law* OR forc* OR "public procurment" OR (regulat* NEAR/4 food) OR (regulat* NEAR/4 diet) OR (regulation NEAR/4 environment) OR subsid* OR "behavioural change technique*" OR "behavioral change technique*" OR legal OR governance OR "green criteria*" OR nudg* OR label* OR taxes OR tax OR certif*OR "choice architecture" OR "dietary guidelines" OR information OR interven*)	2021-09-20	YR	12474	Added meal
WoS, CC, Topic, SLU sub, all years, all languages	2	(diet* OR "calor*intake"OR consumpt* OR catering OR drink* OR intak* OR purchas* OR demand* OR select* OR avoid* OR buy OR choos* OR prefer* OR choice* OR eat OR eating OR "dietary pattern*" OR ((food AND (waste OR choice OR consump* OR sustainabl*)) OR plant-based OR "plant based" OR "eat less" OR flexitarian OR vegan OR vegetar* OR "sustainable lifestyl*" OR ("climate friendly" NEAR/2 food) OR …
WoS, CC, Topic, SLU sub, all years, all languages	3	("animal product" OR "animal products" OR "livestock product" OR "livestock products" OR "animal sourced" OR "animal-sourced" OR "animal protein" OR meat OR dairy OR turkey OR lamb OR ovine OR milk OR cheese OR beef OR veal OR bovine OR pork OR chicken OR poultry OR egg* OR fish OR seafood OR beverage OR vegetabl* OR palm OR "sustainable food consumption" OR meal)
WoS, CC, Topic, SLU sub, all years, all languages	4	("climate change" OR "global warming" OR biodiversity OR "biological diversity" OR eutroph* OR "environmental impact" OR "greenhouse gas*" OR "low-carbon" OR emission* OR forest* OR climate-friendly OR "climate friendly" OR sustainb* OR carbon OR methane OR climate-friendly OR "climate friendly" OR "environment*friendly" OR green OR "water footprint")
WoS, CC, Topic, SLU sub, all years, all languages	1	(Polic* OR law* OR forc* OR "public procurment" OR (regulat* NEAR/4 food) OR (regulat* NEAR/4 diet) OR (regulation NEAR/4 environment) OR subsid* OR "behavioural change technique*" OR "behavioral change technique*" OR legal OR governance OR "green criteria*" OR nudg* OR label* OR taxes OR tax OR certif*OR "choice architecture" OR "dietary guidelines" OR information OR interven*)	2021-09-20	YR	12474	Removed sustainable food consumption
WoS, CC, Topic, SLU sub, all years, all languages	2	(diet* OR "calor*intake"OR consumpt* OR catering OR drink* OR intak* OR purchas* OR demand* OR select* OR avoid* OR buy OR choos* OR prefer* OR choice* OR eat OR eating OR "dietary pattern*" OR ((food AND (waste OR choice OR consump* OR sustainabl*)) OR plant-based OR "plant based" OR "eat less" OR flexitarian OR vegan OR vegetar* OR "sustainable lifestyl*" OR ("climate friendly" NEAR/2 food) OR …
WoS, CC, Topic, SLU sub, all years, all languages	3	("animal product" OR "animal products" OR "livestock product" OR "livestock products" OR "animal sourced" OR "animal-sourced" OR "animal protein" OR meat OR dairy OR turkey OR lamb OR ovine OR milk OR cheese OR beef OR veal OR bovine OR pork OR chicken OR poultry OR egg* OR fish OR seafood OR beverage OR vegetabl* OR palm OR "sustainable food consumption" OR meal)
WoS, CC, Topic, SLU sub, all years, all languages	4	("climate change" OR "global warming" OR biodiversity OR "biological diversity" OR eutroph* OR "environmental impact" OR "greenhouse gas*" OR "low-carbon" OR emission* OR forest* OR climate-friendly OR "climate friendly" OR sustainb* OR carbon OR methane OR climate-friendly OR "climate friendly" OR "environment*friendly" OR green OR "water footprint")
WoS, CC, Topic, SLU sub, all years, all languages	1	(Polic* OR law* OR forc* OR "public procurement" OR (regulat* NEAR/4 food) OR (regulat* NEAR/4 diet) OR (regulation NEAR/4 environment) OR subsid* OR "behavioural change technique*" OR "behavioral change technique*" OR legal OR governance OR "green criteria*" OR nudg* OR label* OR taxes OR tax OR certif*OR "choice architecture" OR "dietary guidelines" OR information OR interven*)	2021-09-20	YR	12481	Corrected spelling on public procurement
WoS, CC, Topic, SLU sub, all years, all languages	2	(diet* OR "calor*intake"OR consumpt* OR catering OR drink* OR intak* OR purchas* OR demand* OR select* OR avoid* OR buy OR choos* OR prefer* OR choice* OR eat OR eating OR "dietary pattern*" OR ((food AND (waste OR choice OR consump* OR sustainabl*)) OR plant-based OR "plant based" OR "eat less" OR flexitarian OR vegan OR vegetar* OR "sustainable lifestyl*" OR ("climate friendly" NEAR/2 food) OR …
WoS, CC, Topic, SLU sub, all years, all languages	3	("animal product" OR "animal products" OR "livestock product" OR "livestock products" OR "animal sourced" OR "animal-sourced" OR "animal protein" OR meat OR dairy OR turkey OR lamb OR ovine OR milk OR cheese OR beef OR veal OR bovine OR pork OR chicken OR poultry OR egg* OR fish OR seafood OR beverage OR vegetabl* OR palm OR "sustainable food consumption" OR meal)
WoS, CC, Topic, SLU sub, all years, all languages	4	("climate change" OR "global warming" OR biodiversity OR "biological diversity" OR eutroph* OR "environmental impact" OR "greenhouse gas*" OR "low-carbon" OR emission* OR forest* OR climate-friendly OR "climate friendly" OR sustainb* OR carbon OR methane OR climate-friendly OR "climate friendly" OR "environment*friendly" OR green OR "water footprint")
WoS, CC, Topic, SLU sub, all years, all languages	1	(Polic* OR law* OR forc* OR "public procurement" OR (regulat* NEAR/4 food) OR (regulat* NEAR/4 diet) OR (regulation NEAR/4 environment) OR subsid* OR "behavioural change technique*" OR "behavioral change technique*" OR legal OR governance OR "green criteria*" OR nudg* OR label* OR taxes OR tax OR certif*OR "choice architecture" OR "dietary guidelines" OR information OR interven*)	2021-09-20	YR	12481	Added animal-product
WoS, CC, Topic, SLU sub, all years, all languages	2	(diet* OR "calor*intake"OR consumpt* OR catering OR drink* OR intak* OR purchas* OR demand* OR select* OR avoid* OR buy OR choos* OR prefer* OR choice* OR eat OR eating OR "dietary pattern*" OR ((food AND (waste OR choice OR consump* OR sustainabl*)) OR plant-based OR "plant based" OR "eat less" OR flexitarian OR vegan OR vegetar* OR "sustainable lifestyl*" OR ("climate friendly" NEAR/2 food) OR …
WoS, CC, Topic, SLU sub, all years, all languages	3	("animal product" OR "animal products" OR animal-product OR "livestock product" OR "livestock products" OR "animal sourced" OR "animal-sourced" OR "animal protein" OR meat OR dairy OR turkey OR lamb OR ovine OR milk OR cheese OR beef OR veal OR bovine OR pork OR chicken OR poultry OR egg* OR fish OR seafood OR beverage OR vegetabl* OR palm OR "sustainable food consumption" OR meal)
WoS, CC, Topic, SLU sub, all years, all languages	4	("climate change" OR "global warming" OR biodiversity OR "biological diversity" OR eutroph* OR "environmental impact" OR "greenhouse gas*" OR "low-carbon" OR emission* OR forest* OR climate-friendly OR "climate friendly" OR sustainb* OR carbon OR methane OR climate-friendly OR "climate friendly" OR "environment*friendly" OR green OR "water footprint")
WoS, CC, Topic, SLU sub, all years, all languages	1	(Polic* OR law* OR forc* OR "public procurement" OR (regulat* NEAR/4 food) OR (regulat* NEAR/4 diet) OR (regulation NEAR/4 environment) OR subsid* OR "behavioural change technique*" OR "behavioral change technique*" OR legal OR governance OR "green criteria*" OR nudg* OR label* OR taxes OR tax OR certif*OR "choice architecture" OR "dietary guidelines" OR information OR interven*)	2021-09-20	YR	12441	Removed reduce
WoS, CC, Topic, SLU sub, all years, all languages	2	(diet* OR "calor*intake"OR consumpt* OR catering OR drink* OR intak* OR purchas* OR demand* OR select* OR avoid* OR buy OR choos* OR prefer* OR choice* OR eat OR eating OR "dietary pattern*" OR ((food AND (waste OR choice OR consump* OR sustainabl*)) OR plant-based OR "plant based" OR "eat less" OR flexitarian OR vegan OR vegetar* OR "sustainable lifestyl*" OR ("climate friendly" NEAR/2 food) OR …
WoS, CC, Topic, SLU sub, all years, all languages	3	("animal product" OR "animal products" OR animal-product OR "livestock product" OR "livestock products" OR "animal sourced" OR "animal-sourced" OR "animal protein" OR meat OR dairy OR turkey OR lamb OR ovine OR milk OR cheese OR beef OR veal OR bovine OR pork OR chicken OR poultry OR egg* OR fish OR seafood OR beverage OR vegetabl* OR palm OR "sustainable food consumption" OR meal)
WoS, CC, Topic, SLU sub, all years, all languages	4	("climate change" OR "global warming" OR biodiversity OR "biological diversity" OR eutroph* OR "environmental impact" OR "greenhouse gas*" OR "low-carbon" OR emission* OR forest* OR climate-friendly OR "climate friendly" OR sustainb* OR carbon OR methane OR climate-friendly OR "climate friendly" OR "environment*friendly" OR green OR "water footprint")
WoS, CC, Topic, SLU sub, all years, all languages	1	(Polic* OR law* OR forc* OR "public procurement" OR (regulat* NEAR/4 food) OR (regulat* NEAR/4 diet) OR (regulation NEAR/4 environment) OR subsid* OR "behavioural change technique*" OR "behavioral change technique*" OR legal OR governance OR "green criteria*" OR nudg* OR label* OR taxes OR tax OR certif*OR "choice architecture" OR "dietary guidelines" OR information OR interven*)	2021-09-20	YR	12222	Removed use/using
WoS, CC, Topic, SLU sub, all years, all languages	2	(diet* OR "calor*intake"OR consumpt* OR catering OR drink* OR intak* OR purchas* OR demand* OR select* OR avoid* OR buy OR choos* OR prefer* OR choice* OR eat OR eating OR "dietary pattern*" OR ((food AND (waste OR choice OR consump* OR sustainabl*)) OR plant-based OR "plant based" OR "eat less" OR flexitarian OR vegan OR vegetar* OR "sustainable lifestyl*" OR ("climate friendly" NEAR/2 food) OR …
WoS, CC, Topic, SLU sub, all years, all languages	3	("animal product" OR "animal products" OR animal-product OR "livestock product" OR "livestock products" OR "animal sourced" OR "animal-sourced" OR "animal protein" OR meat OR dairy OR turkey OR lamb OR ovine OR milk OR cheese OR beef OR veal OR bovine OR pork OR chicken OR poultry OR egg* OR fish OR seafood OR beverage OR vegetabl* OR palm OR "sustainable food consumption" OR meal)
WoS, CC, Topic, SLU sub, all years, all languages	4	("climate change" OR "global warming" OR biodiversity OR "biological diversity" OR eutroph* OR "environmental impact" OR "greenhouse gas*" OR "low-carbon" OR emission* OR forest* OR climate-friendly OR "climate friendly" OR sustainb* OR carbon OR methane OR climate-friendly OR "climate friendly" OR "environment*friendly" OR green OR "water footprint")
WoS, CC, Topic, SLU sub, all years, all languages	1	(Polic* OR law* OR forc* OR "public procurement" OR (regulat* NEAR/4 food) OR (regulat* NEAR/4 diet) OR (regulation NEAR/4 environment) OR subsid* OR "behavioural change technique*" OR "behavioral change technique*" OR legal OR governance OR "green criteria*" OR nudg* OR label* OR taxes OR tax OR certif*OR "choice architecture" OR "dietary guidelines" OR information OR interven*)	2021-09-20	YR	11921	Removed sustainabl* in the food paranthesis
WoS, CC, Topic, SLU sub, all years, all languages	2	(diet* OR "calor*intake" OR consumpt* OR catering OR drink* OR intak* OR purchas* OR demand* OR select* OR avoid* OR buy OR choos* OR prefer* OR choice* OR eat OR eating OR "dietary pattern*" OR ((food AND (waste OR choice OR consumpt*)) OR plant-based OR "plant based" OR "eat less" OR flexitarian OR vegan OR vegetar* OR "sustainable lifestyl*" OR ("climate friendly" NEAR/2 food) OR ("climate fri…
WoS, CC, Topic, SLU sub, all years, all languages	3	("animal product" OR "animal products" OR animal-product OR "livestock product" OR "livestock products" OR "animal sourced" OR "animal-sourced" OR "animal protein" OR meat OR dairy OR turkey OR lamb OR ovine OR milk OR cheese OR beef OR veal OR bovine OR pork OR chicken OR poultry OR egg* OR fish OR seafood OR beverage OR vegetabl* OR palm OR "sustainable food consumption" OR meal)
WoS, CC, Topic, SLU sub, all years, all languages	4	("climate change" OR "global warming" OR biodiversity OR "biological diversity" OR eutroph* OR "environmental impact" OR "greenhouse gas*" OR "low-carbon" OR emission* OR forest* OR climate-friendly OR "climate friendly" OR sustainb* OR carbon OR methane OR climate-friendly OR "climate friendly" OR "environment*friendly" OR green OR "water footprint")
WoS, CC, Topic, SLU sub, all years, all languages	1	(Polic* OR law* OR forc* OR "public procurement" OR (regulat* NEAR/4 food) OR (regulat* NEAR/4 diet) OR (regulation NEAR/4 environment) OR subsid* OR "behavioural change technique*" OR "behavioral change technique*" OR legal OR governance OR "green criteria*" OR nudg* OR label* OR taxes OR tax OR certif*OR "choice architecture" OR "dietary guidelines" OR information OR interven*)	2021-09-20	YR	11060	Remove demand
WoS, CC, Topic, SLU sub, all years, all languages	2	(diet* OR "calor*intake" OR consumpt* OR catering OR drink* OR intak* OR purchas* OR select* OR avoid* OR buy OR choos* OR prefer* OR choice* OR eat OR eating OR "dietary pattern*" OR ((food AND (waste OR choice OR consumpt*)) OR plant-based OR "plant based" OR "eat less" OR flexitarian OR vegan OR vegetar* OR "sustainable lifestyl*" OR ("climate friendly" NEAR/2 food) OR ("climate friendly" NEAR…
WoS, CC, Topic, SLU sub, all years, all languages	3	("animal product" OR "animal products" OR animal-product OR "livestock product" OR "livestock products" OR "animal sourced" OR "animal-sourced" OR "animal protein" OR meat OR dairy OR turkey OR lamb OR ovine OR milk OR cheese OR beef OR veal OR bovine OR pork OR chicken OR poultry OR egg* OR fish OR seafood OR beverage OR vegetabl* OR palm OR "sustainable food consumption" OR meal)
WoS, CC, Topic, SLU sub, all years, all languages	4	("climate change" OR "global warming" OR biodiversity OR "biological diversity" OR eutroph* OR "environmental impact" OR "greenhouse gas*" OR "low-carbon" OR emission* OR forest* OR climate-friendly OR "climate friendly" OR sustainb* OR carbon OR methane OR climate-friendly OR "climate friendly" OR "environment*friendly" OR green OR "water footprint")
WoS, CC, Topic, SLU sub, all years, all languages	1	(Polic* OR law* OR forc* OR "public procurement" OR (regulat* NEAR/4 food) OR (regulat* NEAR/4 diet) OR (regulat* NEAR/4 environment) OR subsid* OR "behavioural change technique*" OR "behavioral change technique*" OR legal OR governance OR "green criteria*" OR nudg* OR label* OR taxes OR tax OR certif*OR "choice architecture" OR "dietary guidelines" OR information OR interven*)	2021-09-24	YR	11079	Changed regulation to regulat*
WoS, CC, Topic, SLU sub, all years, all languages	2	(diet* OR "calor*intake" OR consumpt* OR catering OR drink* OR intak* OR purchas* OR select* OR avoid* OR buy OR choos* OR prefer* OR choice* OR eat OR eating OR "dietary pattern*" OR ((food AND (waste OR choice OR consumpt*)) OR plant-based OR "plant based" OR "eat less" OR flexitarian OR vegan OR vegetar* OR "sustainable lifestyl*" OR ("climate friendly" NEAR/2 food) OR ("climate friendly" NEAR…
WoS, CC, Topic, SLU sub, all years, all languages	3	("animal product" OR "animal products" OR animal-product OR "livestock product" OR "livestock products" OR "animal sourced" OR "animal-sourced" OR "animal protein" OR meat OR dairy OR turkey OR lamb OR ovine OR milk OR cheese OR beef OR veal OR bovine OR pork OR chicken OR poultry OR egg* OR fish OR seafood OR beverage OR vegetabl* OR palm OR "sustainable food consumption" OR meal)
WoS, CC, Topic, SLU sub, all years, all languages	4	("climate change" OR "global warming" OR biodiversity OR "biological diversity" OR eutroph* OR "environmental impact" OR "greenhouse gas*" OR "low-carbon" OR emission* OR forest* OR climate-friendly OR "climate friendly" OR sustainb* OR carbon OR methane OR "environment*friendly" OR green OR "water footprint")
WoS, CC, Topic, SLU sub, all years, all languages	1	(Polic* OR law* OR forc* OR "public procurement" OR "demand side*" OR demand-side OR (regulat* NEAR/4 food) OR (regulat* NEAR/4 diet) OR (regulat* NEAR/4 environment) OR subsid* OR "behavioural change technique*" OR "behavioral change technique*" OR legal OR governance OR "green criteria*" OR nudg* OR label* OR taxes OR tax OR certif*OR "choice architecture" OR "dietary guidelines" OR information…	2021-09-24	YR	11098	Added demand side demand-side
WoS, CC, Topic, SLU sub, all years, all languages	2	(diet* OR "calor*intake" OR consumpt* OR catering OR drink* OR intak* OR purchas* OR select* OR avoid* OR buy OR choos* OR prefer* OR choice* OR eat OR eating OR "dietary pattern*" OR ((food AND (waste OR choice OR consumpt*)) OR plant-based OR "plant based" OR "eat less" OR flexitarian OR vegan OR vegetar* OR "sustainable lifestyl*" OR ("climate friendly" NEAR/2 food) OR ("climate friendly" NEAR…
WoS, CC, Topic, SLU sub, all years, all languages	3	("animal product" OR "animal products" OR animal-product OR "livestock product" OR "livestock products" OR "animal sourced" OR "animal-sourced" OR "animal protein" OR meat OR dairy OR turkey OR lamb OR ovine OR milk OR cheese OR beef OR veal OR bovine OR pork OR chicken OR poultry OR egg* OR fish OR seafood OR beverage OR vegetabl* OR palm OR "sustainable food consumption" OR meal)
WoS, CC, Topic, SLU sub, all years, all languages	4	("climate change" OR "global warming" OR biodiversity OR "biological diversity" OR eutroph* OR "environmental impact" OR "greenhouse gas*" OR "low-carbon" OR emission* OR forest* OR climate-friendly OR "climate friendly" OR sustainb* OR carbon OR methane OR "environment*friendly" OR green OR "water footprint")
WoS, CC, Topic, SLU sub, all years, all languages	1	(Polic* OR law* OR forc* OR "public procurement" OR "demand side*" OR demand-side OR (regulat* NEAR/4 food) OR (regulat* NEAR/4 diet) OR (regulat* NEAR/4 environment) OR subsid* OR "behavioural change technique*" OR "behavioral change technique*" OR legal OR governance OR "green criteria*" OR nudg* OR label* OR taxes OR tax OR certif*OR "choice architecture" OR "dietary guidelines" OR information…	2021-09-24	YR	10661	Added palm NEAR/2 oil
WoS, CC, Topic, SLU sub, all years, all languages	2	(diet* OR "calor*intake" OR consumpt* OR catering OR drink* OR intak* OR purchas* OR select* OR avoid* OR buy OR choos* OR prefer* OR choice* OR eat OR eating OR "dietary pattern*" OR ((food AND (waste OR choice OR consumpt*)) OR plant-based OR "plant based" OR "eat less" OR flexitarian OR vegan OR vegetar* OR "sustainable lifestyl*" OR ("climate friendly" NEAR/2 food) OR ("climate friendly" NEAR…
WoS, CC, Topic, SLU sub, all years, all languages	3	("animal product" OR "animal products" OR animal-product OR "livestock product" OR "livestock products" OR "animal sourced" OR "animal-sourced" OR "animal protein" OR meat OR dairy OR turkey OR lamb OR ovine OR milk OR cheese OR beef OR veal OR bovine OR pork OR chicken OR poultry OR egg* OR fish OR seafood OR beverage OR vegetabl* OR "palm NEAR/2 oil" OR "sustainable food consumption" OR meal)
WoS, CC, Topic, SLU sub, all years, all languages	4	("climate change" OR "global warming" OR biodiversity OR "biological diversity" OR eutroph* OR "environmental impact" OR "greenhouse gas*" OR "low-carbon" OR emission* OR forest* OR climate-friendly OR "climate friendly" OR sustainb* OR carbon OR methane OR "environment*friendly" OR green OR "water footprint")
WoS, CC, Topic, SLU sub, all years, all languages	1	(Polic* OR law* OR forc* OR "public procurement" OR "demand side*" OR demand-side OR (regulat* NEAR/4 food) OR (regulat* NEAR/4 diet) OR (regulat* NEAR/4 environment) OR subsid* OR "behavioural change technique*" OR "behavioral change technique*" OR legal OR governance OR "green criteria*" OR nudg* OR label* OR taxes OR tax OR certif*OR "choice architecture" OR "dietary guidelines" OR information…	2021-09-27	YR	10661	Added warming potential
WoS, CC, Topic, SLU sub, all years, all languages	2	(diet* OR "calor*intake" OR consumpt* OR catering OR drink* OR intak* OR purchas* OR select* OR avoid* OR buy OR choos* OR prefer* OR choice* OR eat OR eating OR "dietary pattern*" OR ((food AND (waste OR choice OR consumpt*)) OR plant-based OR "plant based" OR "eat less" OR flexitarian OR vegan OR vegetar* OR "sustainable lifestyl*" OR ("climate friendly" NEAR/2 food) OR ("climate friendly" NEAR…
WoS, CC, Topic, SLU sub, all years, all languages	3	("animal product" OR "animal products" OR animal-product OR "livestock product" OR "livestock products" OR "animal sourced" OR "animal-sourced" OR "animal protein" OR meat OR dairy OR turkey OR lamb OR ovine OR milk OR cheese OR beef OR veal OR bovine OR pork OR chicken OR poultry OR egg* OR fish OR seafood OR beverage OR vegetabl* OR "palm NEAR/2 oil" OR "sustainable food consumption" OR meal)
WoS, CC, Topic, SLU sub, all years, all languages	4	("climate change" OR "global warming" OR biodiversity OR "biological diversity" OR eutroph* OR "environmental impact" OR "greenhouse gas*" OR "low-carbon" OR emission* OR forest* OR climate-friendly OR "climate friendly" OR sustainb* OR carbon OR "warmiing potential" OR methane OR "environment*friendly" OR green OR "water footprint")
WoS, CC, Topic, SLU sub, all years, all languages	1	(Polic* OR law* OR forc* OR "public procurement" OR "demand side*" OR demand-side OR (regulat* NEAR/4 food) OR (regulat* NEAR/4 diet) OR (regulat* NEAR/4 environment) OR subsid* OR "behavioural change technique*" OR "behavioral change technique*" OR legal OR governance OR "green criteria*" OR nudg* OR label* OR taxes OR tax OR certif*OR "choice architecture" OR "dietary guidelines" OR information…	2021-09-27	YR	10662	Added ghg
WoS, CC, Topic, SLU sub, all years, all languages	2	(diet* OR "calor*intake" OR consumpt* OR catering OR drink* OR intak* OR purchas* OR select* OR avoid* OR buy OR choos* OR prefer* OR choice* OR eat OR eating OR "dietary pattern*" OR ((food AND (waste OR choice OR consumpt*)) OR plant-based OR "plant based" OR "eat less" OR flexitarian OR vegan OR vegetar* OR "sustainable lifestyl*" OR ("climate friendly" NEAR/2 food) OR ("climate friendly" NEAR…
WoS, CC, Topic, SLU sub, all years, all languages	3	("animal product" OR "animal products" OR animal-product OR "livestock product" OR "livestock products" OR "animal sourced" OR "animal-sourced" OR "animal protein" OR meat OR dairy OR turkey OR lamb OR ovine OR milk OR cheese OR beef OR veal OR bovine OR pork OR chicken OR poultry OR egg* OR fish OR seafood OR beverage OR vegetabl* OR "palm NEAR/2 oil" OR "sustainable food consumption" OR meal)
WoS, CC, Topic, SLU sub, all years, all languages	4	("climate change" OR "global warming" OR biodiversity OR "biological diversity" OR eutroph* OR "environmental impact" OR "greenhouse gas*" OR "low-carbon" OR emission* OR forest* OR climate-friendly OR "climate friendly" OR sustainb* OR carbon OR "warmiing potential" OR methane OR "environment*friendly" OR ghg OR green OR "water footprint")
WoS, CC, Topic, SLU sub, all years, all languages	1	(Polic* OR law* OR forc* OR "public procurement" OR "demand side*" OR demand-side OR (regulat* NEAR/4 food) OR (regulat* NEAR/4 diet) OR (regulat* NEAR/4 environment) OR subsid* OR "behavioural change technique*" OR "behavioral change technique*" OR legal OR governance OR "green criteria*" OR nudg* OR label* OR taxes OR tax OR certif*OR "choice architecture" OR "dietary guidelines" OR information…	2021-09-27	YR	7915	Removed avoid and select
WoS, CC, Topic, SLU sub, all years, all languages	2	(diet* OR "calor*intake" OR consumpt* OR catering OR drink* OR intak* OR purchas* OR select* OR avoid* OR buy OR choos* OR prefer* OR choice* OR eat OR eating OR "dietary pattern*" OR ((food AND (waste OR choice OR consumpt*)) OR plant-based OR "plant based" OR "eat less" OR flexitarian OR vegan OR vegetar* OR "sustainable lifestyl*" OR ("climate friendly" NEAR/2 food) OR ("climate friendly" NEAR…
WoS, CC, Topic, SLU sub, all years, all languages	3	("animal product" OR "animal products" OR animal-product OR "livestock product" OR "livestock products" OR "animal sourced" OR "animal-sourced" OR "animal protein" OR meat OR dairy OR turkey OR lamb OR ovine OR milk OR cheese OR beef OR veal OR bovine OR pork OR chicken OR poultry OR egg* OR fish OR seafood OR beverage OR vegetabl* OR "palm NEAR/2 oil" OR "sustainable food consumption" OR meal)
WoS, CC, Topic, SLU sub, all years, all languages	4	("climate change" OR "global warming" OR biodiversity OR "biological diversity" OR eutroph* OR "environmental impact" OR "greenhouse gas*" OR "low-carbon" OR emission* OR forest* OR climate-friendly OR "climate friendly" OR sustainb* OR carbon OR "warmiing potential" OR methane OR "environment*friendly" OR ghg OR green OR "water footprint")
WoS, CC, Topic, SLU sub, all years, all languages	1	(Polic* OR law* OR forc* OR "public procurement" OR "demand side*" OR demand-side OR (regulat* NEAR/4 food) OR (regulat* NEAR/4 diet) OR (regulat* NEAR/4 environment) OR subsid* OR "beh*change" OR legal OR governance OR "green criteria*" OR nudg* OR label* OR taxes OR tax OR certif* OR "choice architecture" OR "dietary guidelines" OR information OR interven*)	2021-09-27	YR	7915	Changed behavoural changed technique to beh*change
WoS, CC, Topic, SLU sub, all years, all languages	2	(diet* OR "calor*intake" OR consumpt* OR catering OR drink* OR intak* OR purchas* OR select* OR avoid* OR buy OR choos* OR prefer* OR choice* OR eat OR eating OR "dietary pattern*" OR ((food AND (waste OR choice OR consumpt*)) OR plant-based OR "plant based" OR "eat less" OR flexitarian OR vegan OR vegetar* OR "sustainable lifestyl*" OR ("climate friendly" NEAR/2 food) OR ("climate friendly" NEAR…
WoS, CC, Topic, SLU sub, all years, all languages	3	("animal product" OR "animal products" OR animal-product OR "livestock product" OR "livestock products" OR "animal sourced" OR "animal-sourced" OR "animal protein" OR meat OR dairy OR turkey OR lamb OR ovine OR milk OR cheese OR beef OR veal OR bovine OR pork OR chicken OR poultry OR egg* OR fish OR seafood OR beverage OR vegetabl* OR "palm NEAR/2 oil" OR "sustainable food consumption" OR meal)
WoS, CC, Topic, SLU sub, all years, all languages	4	("climate change" OR "global warming" OR biodiversity OR "biological diversity" OR eutroph* OR "environmental impact" OR "greenhouse gas*" OR "low-carbon" OR emission* OR forest* OR climate-friendly OR "climate friendly" OR sustainb* OR carbon OR "warmiing potential" OR methane OR "environment*friendly" OR ghg OR green OR "water footprint")
WoS, CC, Topic, SLU sub, all years, all languages	1	(Polic* OR law* OR forc* OR "public procurement" OR "demand side*" OR demand-side OR (regulat* NEAR/4 food) OR (regulat* NEAR/4 diet) OR (regulat* NEAR/4 environment) OR subsid* OR "beh*change" OR legal OR governance OR "green criteria*" OR nudg* OR label* OR taxes OR tax OR certif* OR "choice architecture" OR "dietary guidelines" OR information OR interven*)	2021-09-27	YR	8543	Changed "sustainable food consumption" to "food consumption"
WoS, CC, Topic, SLU sub, all years, all languages	2	(diet* OR "calor*intake" OR consumpt* OR catering OR drink* OR intak* OR purchas* OR select* OR avoid* OR buy OR choos* OR prefer* OR choice* OR eat OR eating OR "dietary pattern*" OR ((food AND (waste OR choice OR consumpt*)) OR plant-based OR "plant based" OR "eat less" OR flexitarian OR vegan OR vegetar* OR "sustainable lifestyl*" OR ("climate friendly" NEAR/2 food) OR ("climate friendly" NEAR…
WoS, CC, Topic, SLU sub, all years, all languages	3	("animal product" OR "animal products" OR animal-product OR "livestock product" OR "livestock products" OR "animal sourced" OR "animal-sourced" OR "animal protein" OR meat OR dairy OR turkey OR lamb OR ovine OR milk OR cheese OR beef OR veal OR bovine OR pork OR chicken OR poultry OR egg* OR fish OR seafood OR beverage OR vegetabl* OR "palm NEAR/2 oil" OR "food consumption" OR meal)
WoS, CC, Topic, SLU sub, all years, all languages	4	("climate change" OR "global warming" OR biodiversity OR "biological diversity" OR eutroph* OR "environmental impact" OR "greenhouse gas*" OR "low-carbon" OR emission* OR forest* OR climate-friendly OR "climate friendly" OR sustainb* OR carbon OR "warming potential" OR methane OR "environment*friendly" OR ghg OR green OR "water footprint")
WoS, CC, Topic, SLU sub, all years, all languages	1	(Polic* OR law* OR forc* OR "public procurement" OR "demand side*" OR demand-side OR (regulat* NEAR/4 food) OR (regulat* NEAR/4 diet) OR (regulat* NEAR/4 environment) OR subsid* OR "beh*change" OR legal OR governance OR "green criteria*" OR nudg* OR label* OR eco-label* OR eco-certificat* OR taxes OR tax OR certif* OR "choice architecture" OR "dietary guidelines" OR information OR interven*)	2021-09-27	YR	8543	Added eco-label* and eco-certificat*
WoS, CC, Topic, SLU sub, all years, all languages	2	(diet* OR "calor*intake" OR consumpt* OR catering OR drink* OR intak* OR purchas* OR buy OR choos* OR prefer* OR choice* OR eat OR eating OR "dietary pattern*" OR ((food AND (waste OR choice OR consumpt*)) OR plant-based OR "plant based" OR "eat less" OR flexitarian OR vegan OR vegetar* OR "sustainable lifestyl*" OR ("climate friendly" NEAR/2 food) OR ("climate friendly" NEAR/2 diet) OR ("climate…
WoS, CC, Topic, SLU sub, all years, all languages	3	("animal product" OR "animal products" OR animal-product OR "livestock product" OR "livestock products" OR "animal sourced" OR "animal-sourced" OR "animal protein" OR meat OR dairy OR turkey OR lamb OR ovine OR milk OR cheese OR beef OR veal OR bovine OR pork OR chicken OR poultry OR egg* OR fish OR seafood OR beverage OR vegetabl* OR "palm NEAR/2 oil" OR "food consumption" OR meal)
WoS, CC, Topic, SLU sub, all years, all languages	4	("climate change" OR "global warming" OR biodiversity OR "biological diversity" OR eutroph* OR "environmental impact" OR "greenhouse gas*" OR "low-carbon" OR emission* OR forest* OR climate-friendly OR "climate friendly" OR sustainb* OR carbon OR "warming potential" OR methane OR "environment*friendly" OR ghg OR green OR "water footprint")
WoS, CC, Topic, SLU sub, all years, all languages	1	(Polic* OR law* OR forc* OR "public procurement" OR "demand side*" OR demand-side OR (regulat* NEAR/4 food) OR (regulat* NEAR/4 diet) OR (regulat* NEAR/4 environment) OR subsid* OR "beh*change" OR legal OR governance OR "green criteria*" OR nudg* OR label* OR eco-label* OR eco-certificat* OR taxes OR tax OR certif* OR "choice architecture" OR "dietary guidelines" OR information OR interven*)	2021-09-27	YR	9173	Added "sustainable consumption"
WoS, CC, Topic, SLU sub, all years, all languages	2	(diet* OR "calor*intake" OR consumpt* OR catering OR drink* OR intak* OR purchas* OR buy OR choos* OR prefer* OR choice* OR eat OR eating OR "dietary pattern*" OR ((food AND (waste OR choice OR consumpt*)) OR plant-based OR "plant based" OR "eat less" OR flexitarian OR vegan OR vegetar* OR "sustainable lifestyl*" OR ("climate friendly" NEAR/2 food) OR ("climate friendly" NEAR/2 diet) OR ("climate…
WoS, CC, Topic, SLU sub, all years, all languages	3	("animal product" OR "animal products" OR animal-product OR "livestock product" OR "livestock products" OR "animal sourced" OR "animal-sourced" OR "animal protein" OR meat OR dairy OR turkey OR lamb OR ovine OR milk OR cheese OR beef OR veal OR bovine OR pork OR chicken OR poultry OR egg* OR fish OR seafood OR beverage OR vegetabl* OR "palm NEAR/2 oil" OR "food consumption" OR "sustainable consum…
WoS, CC, Topic, SLU sub, all years, all languages	4	("climate change" OR "global warming" OR biodiversity OR "biological diversity" OR eutroph* OR "environmental impact" OR "greenhouse gas*" OR "low-carbon" OR emission* OR forest* OR climate-friendly OR "climate friendly" OR sustainb* OR carbon OR "warming potential" OR methane OR "environment*friendly" OR ghg OR green OR "water footprint")
WoS, CC, Topic, SLU sub, all years, all languages	1	(Polic* OR law* OR forc* OR "public procurement" OR "demand side*" OR demand-side OR (regulat* NEAR/4 food) OR (regulat* NEAR/4 diet) OR (regulat* NEAR/4 environment) OR subsid* OR "beh*change" OR legal OR governance OR "green criteria*" OR nudg* OR label* OR eco-label* OR eco-certificat* OR taxes OR tax OR certif* OR "choice architecture" OR "dietary guidelines" OR information OR interven*)	2021-09-27	YR	9224	Added "food choice"
WoS, CC, Topic, SLU sub, all years, all languages	2	(diet* OR "calor*intake" OR consumpt* OR catering OR drink* OR intak* OR purchas* OR buy OR choos* OR prefer* OR choice* OR eat OR eating OR "dietary pattern*" OR ((food AND (waste OR choice OR consumpt*)) OR plant-based OR "plant based" OR "eat less" OR flexitarian OR vegan OR vegetar* OR "sustainable lifestyl*" OR ("climate friendly" NEAR/2 food) OR ("climate friendly" NEAR/2 diet) OR ("climate…
WoS, CC, Topic, SLU sub, all years, all languages	3	("animal product" OR "animal products" OR animal-product OR "livestock product" OR "livestock products" OR "animal sourced" OR "animal-sourced" OR "animal protein" OR meat OR dairy OR turkey OR lamb OR ovine OR milk OR cheese OR beef OR veal OR bovine OR pork OR chicken OR poultry OR egg* OR fish OR seafood OR beverage OR vegetabl* OR "palm NEAR/2 oil" OR "food consumption" OR "food choice" OR "s…
WoS, CC, Topic, SLU sub, all years, all languages	4	("climate change" OR "global warming" OR biodiversity OR "biological diversity" OR eutroph* OR "environmental impact" OR "greenhouse gas*" OR "low-carbon" OR emission* OR forest* OR climate-friendly OR "climate friendly" OR sustainb* OR carbon OR "warming potential" OR methane OR "environment*friendly" OR ghg OR green OR "water footprint")
WoS, CC, Topic, SLU sub, all years, all languages	1	(Polic* OR law* OR forc* OR "public procurement" OR "demand side*" OR demand-side OR (regulat* NEAR/4 food) OR (regulat* NEAR/4 diet) OR (regulat* NEAR/4 environment) OR subsid* OR "beh*change" OR legal OR governance OR "green criteria*" OR nudg* OR label* OR eco-label* OR eco-certificat* OR taxes OR tax OR certif* OR "choice architecture" OR "dietary guidelines" OR information OR interven*)	2021-09-28	YR	9308	Added "environmental issue*"
WoS, CC, Topic, SLU sub, all years, all languages	2	(diet* OR "calor*intake" OR consumpt* OR catering OR drink* OR intak* OR purchas* OR buy OR choos* OR prefer* OR choice* OR eat OR eating OR "dietary pattern*" OR ((food AND (waste OR choice OR consumpt*)) OR plant-based OR "plant based" OR "eat less" OR flexitarian OR vegan OR vegetar* OR "sustainable lifestyl*" OR ("climate friendly" NEAR/2 food) OR ("climate friendly" NEAR/2 diet) OR ("climate…
WoS, CC, Topic, SLU sub, all years, all languages	3	("animal product" OR "animal products" OR animal-product OR "livestock product" OR "livestock products" OR "animal sourced" OR "animal-sourced" OR "animal protein" OR meat OR dairy OR turkey OR lamb OR ovine OR milk OR cheese OR beef OR veal OR bovine OR pork OR chicken OR poultry OR egg* OR fish OR seafood OR beverage OR vegetabl* OR "palm NEAR/2 oil" OR "food consumption" OR "food choice" OR "s…
WoS, CC, Topic, SLU sub, all years, all languages	4	("climate change" OR "global warming" OR biodiversity OR "biological diversity" OR eutroph* OR "environmental impact" OR "greenhouse gas*" OR "low-carbon" OR emission* OR forest* OR climate-friendly OR "climate friendly" OR sustainb* OR carbon OR "warming potential" OR "environmental issue*" OR methane OR "environment*friendly" OR ghg OR green OR "water footprint")
WoS, CC, Topic, SLU sub, all years, all languages	1	(Polic* OR law* OR forc* OR "public procurement" OR "demand side*" OR demand-side OR (regulat* NEAR/4 food) OR (regulat* NEAR/4 diet) OR (regulat* NEAR/4 environment) OR subsid* OR "beh*change" OR legal OR governance OR "green criteria*" OR nudg* OR label* OR eco-label* OR eco-certificat* OR "sustainability lable*" OR taxes OR tax OR certif* OR "choice architecture" OR "dietary guidelines" OR inf…	2021-09-28	YR	9308	Added sustaiability lable*
WoS, CC, Topic, SLU sub, all years, all languages	2	(diet* OR "calor*intake" OR consumpt* OR catering OR drink* OR intak* OR purchas* OR buy OR choos* OR prefer* OR choice* OR eat OR eating OR "dietary pattern*" OR ((food AND (waste OR choice OR consumpt*)) OR plant-based OR "plant based" OR "eat less" OR flexitarian OR vegan OR vegetar* OR "sustainable lifestyl*" OR ("climate friendly" NEAR/2 food) OR ("climate friendly" NEAR/2 diet) OR ("climate…
WoS, CC, Topic, SLU sub, all years, all languages	3	("animal product" OR "animal products" OR animal-product OR "livestock product" OR "livestock products" OR "animal sourced" OR "animal-sourced" OR "animal protein" OR meat OR dairy OR turkey OR lamb OR ovine OR milk OR cheese OR beef OR veal OR bovine OR pork OR chicken OR poultry OR egg* OR fish OR seafood OR beverage OR vegetabl* OR "palm NEAR/2 oil" OR "food consumption" OR "food choice" OR "s…
WoS, CC, Topic, SLU sub, all years, all languages	4	("climate change" OR "global warming" OR biodiversity OR "biological diversity" OR eutroph* OR "environmental impact" OR "greenhouse gas*" OR "low-carbon" OR emission* OR forest* OR climate-friendly OR "climate friendly" OR sustainb* OR carbon OR "warming potential" OR "environmental issue*" OR methane OR "environment*friendly" OR ghg OR green OR "water footprint")
WoS, CC, Topic, SLU sub, all years, all languages	1	(Polic* OR law* OR forc* OR "public procurement" OR "demand side*" OR demand-side OR (regulat* NEAR/4 food) OR (regulat* NEAR/4 diet) OR (regulat* NEAR/4 environment) OR subsid* OR "consumer motivation" OR "beh*change" OR legal OR governance OR "green criteria*" OR nudg* OR label* OR eco-label* OR eco-certificat* OR "sustainability lable*" OR taxes OR tax OR certif* OR "choice architecture" OR "d…	2021-09-28	YR	9311	Added consumer motivation
WoS, CC, Topic, SLU sub, all years, all languages	2	(diet* OR "calor*intake" OR consumpt* OR catering OR drink* OR intak* OR purchas* OR buy OR choos* OR prefer* OR choice* OR eat OR eating OR "dietary pattern*" OR ((food AND (waste OR choice OR consumpt*)) OR plant-based OR "plant based" OR "eat less" OR flexitarian OR vegan OR vegetar* OR "sustainable lifestyl*" OR ("climate friendly" NEAR/2 food) OR ("climate friendly" NEAR/2 diet) OR ("climate…
WoS, CC, Topic, SLU sub, all years, all languages	3	("animal product" OR "animal products" OR animal-product OR "livestock product" OR "livestock products" OR "animal sourced" OR "animal-sourced" OR "animal protein" OR meat OR dairy OR turkey OR lamb OR ovine OR milk OR cheese OR beef OR veal OR bovine OR pork OR chicken OR poultry OR egg* OR fish OR seafood OR beverage OR vegetabl* OR "palm NEAR/2 oil" OR "food consumption" OR "food choice" OR "s…
WoS, CC, Topic, SLU sub, all years, all languages	4	("climate change" OR "global warming" OR biodiversity OR "biological diversity" OR eutroph* OR "environmental impact" OR "greenhouse gas*" OR "low-carbon" OR emission* OR forest* OR climate-friendly OR "climate friendly" OR sustainb* OR carbon OR "warming potential" OR "environmental issue*" OR methane OR "environment*friendly" OR ghg OR green OR "water footprint")
WoS, CC, Topic, SLU sub, all years, all languages	1	(Polic* OR law* OR forc* OR "public procurement" OR "demand side*" OR demand-side OR (regulat* NEAR/4 food) OR (regulat* NEAR/4 diet) OR (regulat* NEAR/4 environment) OR (information NEAR/2 environment) OR subsid* OR "consumer motivation" OR "beh*change" OR legal OR governance OR "green criteria*" OR nudg* OR label* OR eco-label* OR eco-certificat* OR "sustainability lable*" OR taxes OR tax OR ce…	2021-09-28
WoS, CC, Topic, SLU sub, all years, all languages	2	(diet* OR "calor*intake" OR consumpt* OR catering OR drink* OR intak* OR purchas* OR buy OR choos* OR prefer* OR choice* OR eat OR eating OR "dietary pattern*" OR ((food AND (waste OR choice OR consumpt*)) OR plant-based OR "plant based" OR "eat less" OR flexitarian OR vegan OR vegetar* OR "sustainable lifestyl*" OR ("climate friendly" NEAR/2 food) OR ("climate friendly" NEAR/2 diet) OR ("climate…	28th of Sept	YR
WoS, CC, Topic, SLU sub, all years, all languages	3	("animal product" OR "animal products" OR animal-product OR "livestock product" OR "livestock products" OR "animal sourced" OR "animal-sourced" OR "animal protein" OR meat OR dairy OR turkey OR lamb OR ovine OR milk OR cheese OR beef OR veal OR bovine OR pork OR chicken OR poultry OR egg* OR fish OR seafood OR beverage OR vegetabl* OR "palm NEAR/2 oil" OR "food consumption" OR "food choice" OR "s…				Added "food prodcuct"
WoS, CC, Topic, SLU sub, all years, all languages	4	("climate change" OR "global warming" OR biodiversity OR "biological diversity" OR eutroph* OR "environmental impact" OR "greenhouse gas*" OR "low-carbon" OR emission* OR forest* OR climate-friendly OR "climate friendly" OR sustainb* OR carbon OR "warming potential" OR "environmental issue*" OR methane OR "environment*friendly" OR ghg OR green OR "water footprint")
WoS, CC, Topic, SLU sub, all years, all languages	1	(Polic* OR law* OR forc* OR "public procurement" OR "demand side*" OR demand-side OR (regulat* NEAR/4 food) OR (regulat* NEAR/4 diet) OR (regulat* NEAR/4 environment) OR (information NEAR/2 environment) OR subsid* OR "consumer motivation" OR "beh*change" OR legal OR governance OR "green criteria*" OR nudg* OR label* OR eco-label* OR eco-certificat* OR "sustainability lable*" OR taxes OR tax OR ce…	2021-09-28	YR	9351	Added groceries
WoS, CC, Topic, SLU sub, all years, all languages	2	(diet* OR "calor*intake" OR consumpt* OR catering OR drink* OR intak* OR purchas* OR buy OR choos* OR prefer* OR choice* OR eat OR eating OR "dietary pattern*" OR ((food AND (waste OR choice OR consumpt*)) OR plant-based OR "plant based" OR "eat less" OR flexitarian OR vegan OR vegetar* OR "sustainable lifestyl*" OR ("climate friendly" NEAR/2 food) OR ("climate friendly" NEAR/2 diet) OR ("climate…
WoS, CC, Topic, SLU sub, all years, all languages	3	("animal product" OR "animal products" OR animal-product OR "livestock product" OR "livestock products" OR "animal sourced" OR "animal-sourced" OR "animal protein" OR meat OR dairy OR turkey OR lamb OR ovine OR milk OR cheese OR beef OR veal OR bovine OR groceries OR grocery OR pork OR chicken OR poultry OR egg* OR fish OR seafood OR beverage OR vegetabl* OR "palm NEAR/2 oil" OR "food consumption…
WoS, CC, Topic, SLU sub, all years, all languages	4	("climate change" OR "global warming" OR biodiversity OR "biological diversity" OR eutroph* OR "environmental impact" OR "greenhouse gas*" OR "low-carbon" OR emission* OR forest* OR climate-friendly OR "climate friendly" OR sustainb* OR carbon OR "warming potential" OR "environmental issue*" OR methane OR "environment*friendly" OR ghg OR green OR "water footprint")
WoS, CC, Topic, SLU sub, all years, all languages	1	(Polic* OR law* OR forc* OR "public procurement" OR "demand side*" OR demand-side OR (regulat* NEAR/4 food) OR (regulat* NEAR/4 diet) OR (regulat* NEAR/4 environment) OR (information NEAR/2 environment) OR subsid* OR "consumer motivation" OR "beh*change" OR legal OR governance OR "green criteria*" OR nudg* OR label* OR eco-label* OR eco-certificat* OR "sustainability lable*" OR taxes OR tax OR ce…	2021-09-28	YR	9353	Added school lunch
WoS, CC, Topic, SLU sub, all years, all languages	2	(diet* OR "calor*intake" OR consumpt* OR catering OR drink* OR intak* OR purchas* OR buy OR choos* OR prefer* OR choice* OR eat OR eating OR "dietary pattern*" OR ((food AND (waste OR choice OR consumpt*)) OR plant-based OR "plant based" OR "eat less" OR flexitarian OR vegan OR vegetar* OR "sustainable lifestyl*" OR ("climate friendly" NEAR/2 food) OR ("climate friendly" NEAR/2 diet) OR ("climate…
WoS, CC, Topic, SLU sub, all years, all languages	3	("animal product" OR "animal products" OR animal-product OR "livestock product" OR "livestock products" OR "animal sourced" OR "animal-sourced" OR "animal protein" OR meat OR dairy OR turkey OR lamb OR ovine OR milk OR cheese OR beef OR veal OR bovine OR groceries OR grocery OR "school lunch*" OR pork OR chicken OR poultry OR egg* OR fish OR seafood OR beverage OR vegetabl* OR "palm NEAR/2 oil" O…
WoS, CC, Topic, SLU sub, all years, all languages	4	("climate change" OR "global warming" OR biodiversity OR "biological diversity" OR eutroph* OR "environmental impact" OR "greenhouse gas*" OR "low-carbon" OR emission* OR forest* OR climate-friendly OR "climate friendly" OR sustainb* OR carbon OR "warming potential" OR "environmental issue*" OR methane OR "environment*friendly" OR ghg OR green OR "water footprint")
WoS, CC, Topic, SLU sub, all years, all languages	1	(Polic* OR law* OR forc* OR "public procurement" OR "demand side*" OR demand-side OR (regulat* NEAR/4 food) OR (regulat* NEAR/4 diet) OR (regulat* NEAR/4 environment) OR (information NEAR/2 environment) OR subsid* OR "consumer motivation" OR "beh*change" OR legal OR governance OR "green criteria*" OR nudg* OR label* OR eco-label* OR eco-certificat* OR "sustainability lable*" OR taxes OR tax OR ce…	2021-09-28	YR	9353	Added eating norm
WoS, CC, Topic, SLU sub, all years, all languages	2	(diet* OR "calor*intake" OR consumpt* OR catering OR drink* OR intak* OR purchas* OR buy OR choos* OR prefer* OR choice* OR eat OR eating OR "dietary pattern*" OR "eating norm*" OR ((food AND (waste OR choice OR consumpt*)) OR plant-based OR "plant based" OR "eat less" OR flexitarian OR vegan OR vegetar* OR "sustainable lifestyl*" OR ("climate friendly" NEAR/2 food) OR ("climate friendly" NEAR/2 …
WoS, CC, Topic, SLU sub, all years, all languages	3	("animal product" OR "animal products" OR animal-product OR "livestock product" OR "livestock products" OR "animal sourced" OR "animal-sourced" OR "animal protein" OR meat OR dairy OR turkey OR lamb OR ovine OR milk OR cheese OR beef OR veal OR bovine OR groceries OR grocery OR "school lunch*" OR pork OR chicken OR poultry OR egg* OR fish OR seafood OR beverage OR vegetabl* OR "palm NEAR/2 oil" O…
WoS, CC, Topic, SLU sub, all years, all languages	4	("climate change" OR "global warming" OR biodiversity OR "biological diversity" OR eutroph* OR "environmental impact" OR "greenhouse gas*" OR "low-carbon" OR emission* OR forest* OR climate-friendly OR "climate friendly" OR sustainb* OR carbon OR "warming potential" OR "environmental issue*" OR methane OR "environment*friendly" OR ghg OR green OR "water footprint")
WoS, CC, Topic, SLU sub, all years, all languages	1	(Polic* OR law* OR forc* OR "public procurement" OR "demand side*" OR demand-side OR (regulat* NEAR/4 food) OR (regulat* NEAR/4 diet) OR (regulat* NEAR/4 environment) OR (information NEAR/2 environment) OR subsid* OR "consumer motivation" OR "beh*change" OR legal OR governance OR "green criteria*" OR nudg* OR label* OR eco-label* OR eco-certificat* OR "sustainability lable*" OR taxes OR tax OR ce…	2021-09-28	YR	9353	Removed eating norm
WoS, CC, Topic, SLU sub, all years, all languages	2	(diet* OR "calor*intake" OR consumpt* OR catering OR drink* OR intak* OR purchas* OR buy OR choos* OR prefer* OR choice* OR eat OR eating OR "dietary pattern*" OR ((food AND (waste OR choice OR consumpt*)) OR plant-based OR "plant based" OR "eat less" OR flexitarian OR vegan OR vegetar* OR "sustainable lifestyl*" OR ("climate friendly" NEAR/2 food) OR ("climate friendly" NEAR/2 diet) OR ("climate…
WoS, CC, Topic, SLU sub, all years, all languages	3	("animal product" OR "animal products" OR animal-product OR "livestock product" OR "livestock products" OR "animal sourced" OR "animal-sourced" OR "animal protein" OR meat OR dairy OR turkey OR lamb OR ovine OR milk OR cheese OR beef OR veal OR bovine OR groceries OR grocery OR "school lunch*" OR pork OR chicken OR poultry OR egg* OR fish OR seafood OR beverage OR vegetabl* OR "palm NEAR/2 oil" O…
WoS, CC, Topic, SLU sub, all years, all languages	4	("climate change" OR "global warming" OR biodiversity OR "biological diversity" OR eutroph* OR "environmental impact" OR "greenhouse gas*" OR "low-carbon" OR emission* OR forest* OR climate-friendly OR "climate friendly" OR sustainb* OR carbon OR "warming potential" OR "environmental issue*" OR methane OR "environment*friendly" OR ghg OR green OR "water footprint")
WoS, CC, Topic, SLU sub, all years, all languages	1	(Polic* OR law* OR forc* OR "public procurement" OR "demand side*" OR demand-side OR (regulat* NEAR/4 food) OR (regulat* NEAR/4 diet) OR (regulat* NEAR/4 environment) OR (information NEAR/2 environment) OR subsid* OR "consumer motivation" OR "beh*change" OR legal OR governance OR "green criteria*" OR nudg* OR label* OR eco-label* OR "eco*label*" OR "eco*certificat*" OR eco-certificat* OR "sustain…	2021-09-29	YR	9356	Added eco lable, eco certification
WoS, CC, Topic, SLU sub, all years, all languages	2	(diet* OR "calor*intake" OR consumpt* OR catering OR drink* OR intak* OR purchas* OR buy OR choos* OR prefer* OR choice* OR eat OR eating OR "dietary pattern*" OR ((food AND (waste OR choice OR consumpt*)) OR plant-based OR "plant based" OR "eat less" OR flexitarian OR vegan OR vegetar* OR "sustainable lifestyl*" OR ("climate friendly" NEAR/2 food) OR ("climate friendly" NEAR/2 diet) OR ("climate…
WoS, CC, Topic, SLU sub, all years, all languages	3	("animal product" OR "animal products" OR animal-product OR "livestock product" OR "livestock products" OR "animal sourced" OR "animal-sourced" OR "animal protein" OR meat OR dairy OR turkey OR lamb OR ovine OR milk OR cheese OR beef OR veal OR bovine OR groceries OR grocery OR "school lunch*" OR pork OR chicken OR poultry OR egg* OR fish OR seafood OR beverage OR vegetabl* OR "palm NEAR/2 oil" O…
WoS, CC, Topic, SLU sub, all years, all languages	4	("climate change" OR "global warming" OR biodiversity OR "biological diversity" OR eutroph* OR "environmental impact" OR "greenhouse gas*" OR "low-carbon" OR emission* OR forest* OR climate-friendly OR "climate friendly" OR sustainb* OR carbon OR overfishing OR over-fishing OR "warming potential" OR "environmental issue*" OR "environmental degradation" OR methane OR "environment*friendly" OR ghg …	29th of Sept	YR	9477	Added over-fishing and overfishing. added "environmental degradation"
WoS, CC, Topic, SLU sub, all years, all languages	1	(Polic* OR law* OR forc* OR "public procurement" OR "demand side*" OR demand-side OR (regulat* NEAR/4 food) OR (regulat* NEAR/4 diet) OR (regulat* NEAR/4 environment) OR (information NEAR/2 environment) OR subsid* OR "consumer motivation" OR "beh*change" OR legal OR governance OR "green criteria*" OR nudg* OR label* OR eco-label* OR "eco*label*" OR "eco*certificat*" OR eco-certificat* OR "sustain…	2021-09-29	YR	9688	Added organic food
WoS, CC, Topic, SLU sub, all years, all languages	2	(diet* OR "calor*intake" OR consumpt* OR catering OR drink* OR intak* OR purchas* OR buy OR choos* OR prefer* OR choice* OR eat OR eating OR "dietary pattern*" OR ((food AND (waste OR choice OR consumpt*)) OR plant-based OR "plant based" OR "eat less" OR flexitarian OR vegan OR vegetar* OR "sustainable lifestyl*" OR ("climate friendly" NEAR/2 food) OR ("climate friendly" NEAR/2 diet) OR ("climate…
WoS, CC, Topic, SLU sub, all years, all languages	3	("animal product" OR "animal products" OR animal-product OR "livestock product" OR "livestock products" OR "animal sourced" OR "animal-sourced" OR "animal protein" OR meat OR dairy OR turkey OR lamb OR ovine OR milk OR cheese OR beef OR veal OR bovine OR groceries OR grocery OR "school lunch*" OR pork OR chicken OR poultry OR egg* OR fish OR seafood OR beverage OR vegetabl* OR "palm NEAR/2 oil" O…
WoS, CC, Topic, SLU sub, all years, all languages	4	("climate change" OR "global warming" OR biodiversity OR "biological diversity" OR eutroph* OR "environmental impact" OR "greenhouse gas*" OR "low-carbon" OR emission* OR forest* OR climate-friendly OR "climate friendly" OR sustainb* OR carbon OR overfishing OR over-fishing OR "warming potential" OR "environmental issue*" OR "environmental degradation" OR methane OR "environment*friendly" OR ghg …
WoS, CC, Topic, SLU sub, all years, all languages	1	(Polic* OR law* OR forc* OR "public procurement" OR "demand side*" OR demand-side OR (regulat* NEAR/4 food) OR (regulat* NEAR/4 diet) OR (regulat* NEAR/4 environment) OR (information NEAR/2 environment) OR subsid* OR "consumer motivation" OR "beh*change" OR legal OR governance OR "green criteria*" OR nudg* OR label* OR eco-label* OR "eco*label*" OR "eco*certificat*" OR eco-certificat* OR "sustain…	2021-09-29	YR	9814	Added unsustainable
WoS, CC, Topic, SLU sub, all years, all languages	2	(diet* OR "calor*intake" OR consumpt* OR catering OR drink* OR intak* OR purchas* OR buy OR choos* OR prefer* OR choice* OR eat OR eating OR "dietary pattern*" OR ((food AND (waste OR choice OR consumpt*)) OR plant-based OR "plant based" OR "eat less" OR flexitarian OR vegan OR vegetar* OR "sustainable lifestyl*" OR ("climate friendly" NEAR/2 food) OR ("climate friendly" NEAR/2 diet) OR ("climate…
WoS, CC, Topic, SLU sub, all years, all languages	3	("animal product" OR "animal products" OR animal-product OR "livestock product" OR "livestock products" OR "animal sourced" OR "animal-sourced" OR "animal protein" OR meat OR dairy OR turkey OR lamb OR ovine OR milk OR cheese OR beef OR veal OR bovine OR groceries OR grocery OR "school lunch*" OR pork OR chicken OR poultry OR egg* OR fish OR seafood OR beverage OR vegetabl* OR "palm NEAR/2 oil" O…
WoS, CC, Topic, SLU sub, all years, all languages	4	("climate change" OR unsustainable OR "global warming" OR biodiversity OR "biological diversity" OR eutroph* OR "environmental impact" OR "greenhouse gas*" OR "low-carbon" OR emission* OR forest* OR climate-friendly OR "climate friendly" OR sustainb* OR carbon OR overfishing OR over-fishing OR "warming potential" OR "environmental issue*" OR "environmental degradation" OR methane OR "environment*…
WoS, CC, Topic, SLU sub, all years, all languages	1	(Polic* OR law* OR forc* OR "public procurement" OR "demand side*" OR demand-side OR (regulat* NEAR/4 food) OR (regulat* NEAR/4 diet) OR (regulat* NEAR/4 environment) OR (information NEAR/2 environment) OR subsid* OR "consumer motivation" OR "beh*change" OR legal OR governance OR "green criteria*" OR nudg* OR label* OR eco-label* OR "eco*label*" OR "eco*certificat*" OR eco-certificat* OR "sustain…	2021-09-29	YR	9870	Added pro-environment*
WoS, CC, Topic, SLU sub, all years, all languages	2	(diet* OR "calor*intake" OR consumpt* OR catering OR drink* OR intak* OR purchas* OR buy OR choos* OR prefer* OR choice* OR eat OR eating OR "dietary pattern*" OR ((food AND (waste OR choice OR consumpt*)) OR plant-based OR "plant based" OR "eat less" OR flexitarian OR vegan OR vegetar* OR "sustainable lifestyl*" OR ("climate friendly" NEAR/2 food) OR ("climate friendly" NEAR/2 diet) OR ("climate…
WoS, CC, Topic, SLU sub, all years, all languages	3	("animal product" OR "animal products" OR animal-product OR "livestock product" OR "livestock products" OR "animal sourced" OR "animal-sourced" OR "animal protein" OR meat OR dairy OR turkey OR lamb OR ovine OR milk OR cheese OR beef OR veal OR bovine OR groceries OR grocery OR "school lunch*" OR pork OR chicken OR poultry OR egg* OR fish OR seafood OR beverage OR vegetabl* OR "palm NEAR/2 oil" O…
WoS, CC, Topic, SLU sub, all years, all languages	4	("climate change" OR unsustainable OR pro-environment* OR "global warming" OR biodiversity OR "biological diversity" OR eutroph* OR "environmental impact" OR "greenhouse gas*" OR "low-carbon" OR emission* OR forest* OR climate-friendly OR "climate friendly" OR sustainb* OR carbon OR overfishing OR over-fishing OR "warming potential" OR "environmental issue*" OR "environmental degradation" OR meth…
WoS, CC, Topic, SLU sub, all years, all languages	1	(Polic* OR law* OR forc* OR "public procurement" OR "demand side*" OR demand-side OR (regulat* NEAR/4 food) OR (regulat* NEAR/4 diet) OR (regulat* NEAR/4 environment) OR (information NEAR/2 environment) OR subsid* OR "consumer motivation" OR "beh*change" OR legal OR governance OR "green criteria*" OR nudg* OR label* OR eco-label* OR "eco*label*" OR "eco*certificat*" OR eco-certificat* OR "sustain…	2021-09-30	YR	10603	Added back food product*
WoS, CC, Topic, SLU sub, all years, all languages	2	(diet* OR "calor*intake" OR consumpt* OR catering OR drink* OR intak* OR purchas* OR buy OR choos* OR prefer* OR choice* OR eat OR eating OR "dietary pattern*" OR ((food AND (waste OR choice OR consumpt*)) OR plant-based OR "plant based" OR "eat less" OR flexitarian OR vegan OR vegetar* OR "sustainable lifestyl*" OR ("climate friendly" NEAR/2 food) OR ("climate friendly" NEAR/2 diet) OR ("climate…
WoS, CC, Topic, SLU sub, all years, all languages	3	("animal product" OR "animal products" OR animal-product OR "livestock product" OR "livestock products" OR "animal sourced" OR "animal-sourced" OR "animal protein" OR "food product*" OR meat OR dairy OR turkey OR lamb OR ovine OR milk OR cheese OR beef OR veal OR bovine OR groceries OR grocery OR "school lunch*" OR pork OR chicken OR poultry OR egg* OR fish OR seafood OR beverage OR vegetabl* OR …
WoS, CC, Topic, SLU sub, all years, all languages	4	("climate change" OR unsustainable OR pro-environment* OR "global warming" OR biodiversity OR "biological diversity" OR eutroph* OR "environmental impact" OR "greenhouse gas*" OR "low-carbon" OR emission* OR forest* OR climate-friendly OR "climate friendly" OR sustainb* OR carbon OR overfishing OR over-fishing OR "warming potential" OR "environmental issue*" OR "environmental degradation" OR meth…
WoS, CC, Topic, SLU sub, all years, all languages	1	(Polic* OR law* OR forc* OR "public procurement" OR "demand side*" OR demand-side OR (regulat* NEAR/4 food) OR (regulat* NEAR/4 diet) OR (regulat* NEAR/4 environment) OR (information NEAR/2 environment) OR subsid* OR "consumer motivation" OR "beh*change" OR "consum* behav*" OR legal OR governance OR "green criteria*" OR nudg* OR label* OR eco-label* OR "eco*label*" OR "eco*certificat*" OR eco-cer…	2021-09-30	YR	10966	Added "consum* behav*"
WoS, CC, Topic, SLU sub, all years, all languages	2	(diet* OR "calor*intake" OR consumpt* OR catering OR drink* OR intak* OR purchas* OR buy OR choos* OR prefer* OR choice* OR eat OR eating OR "dietary pattern*" OR ((food AND (waste OR choice OR consumpt*)) OR plant-based OR "plant based" OR "eat less" OR flexitarian OR vegan OR vegetar* OR "sustainable lifestyl*" OR ("climate friendly" NEAR/2 food) OR ("climate friendly" NEAR/2 diet) OR ("climate…
WoS, CC, Topic, SLU sub, all years, all languages	3	("animal product" OR "animal products" OR animal-product OR "livestock product" OR "livestock products" OR "animal sourced" OR "animal-sourced" OR "animal protein" OR "food produc*" OR meat OR dairy OR turkey OR lamb OR ovine OR milk OR cheese OR beef OR veal OR bovine OR groceries OR grocery OR "school lunch*" OR pork OR chicken OR poultry OR egg* OR fish OR seafood OR beverage OR vegetabl* OR "…
WoS, CC, Topic, SLU sub, all years, all languages	4	("climate change" OR unsustainable OR pro-environment* OR "global warming" OR biodiversity OR "biological diversity" OR eutroph* OR "environmental impact" OR "greenhouse gas*" OR "low-carbon" OR emission* OR forest* OR climate-friendly OR "climate friendly" OR sustainb* OR carbon OR overfishing OR over-fishing OR "warming potential" OR "environmental issue*" OR "environmental degradation" OR meth…
WoS, CC, Topic, SLU sub, all years, all languages	1	(Polic* OR law* OR forc* OR "public procurement" OR "demand side*" OR demand-side OR (regulat* NEAR/4 food) OR (regulat* NEAR/4 diet) OR (regulat* NEAR/4 environment) OR (purchas* NEAR/2 preference*) OR (information NEAR/2 environment) OR subsid* OR "consumer motivation" OR "beh*change" OR legal OR governance OR "green criteria*" OR nudg* OR label* OR eco-label* OR "eco*label*" OR "eco*certificat…	2021-09-30	YR	10639	Added purchas* NEAR/2 preference
WoS, CC, Topic, SLU sub, all years, all languages	2	(diet* OR "calor*intake" OR consumpt* OR catering OR drink* OR intak* OR purchas* OR buy OR choos* OR prefer* OR choice* OR eat OR eating OR "dietary pattern*" OR ((food AND (waste OR choice OR consumpt*)) OR plant-based OR "plant based" OR "eat less" OR flexitarian OR vegan OR vegetar* OR "sustainable lifestyl*" OR ("climate friendly" NEAR/2 food) OR ("climate friendly" NEAR/2 diet) OR ("climate…
WoS, CC, Topic, SLU sub, all years, all languages	3	("animal product" OR "animal products" OR animal-product OR "livestock product" OR "livestock products" OR "animal sourced" OR "animal-sourced" OR "animal protein" OR "food product*" OR meat OR dairy OR turkey OR lamb OR ovine OR milk OR cheese OR beef OR veal OR bovine OR groceries OR grocery OR "school lunch*" OR pork OR chicken OR poultry OR egg* OR fish OR seafood OR beverage OR vegetabl* OR …
WoS, CC, Topic, SLU sub, all years, all languages	4	("climate change" OR unsustainable OR pro-environment* OR "global warming" OR biodiversity OR "biological diversity" OR eutroph* OR "environmental impact" OR "greenhouse gas*" OR "low-carbon" OR emission* OR forest* OR climate-friendly OR "climate friendly" OR sustainb* OR carbon OR overfishing OR over-fishing OR "warming potential" OR "environmental issue*" OR "environmental degradation" OR meth…
WoS, CC, Topic, SLU sub, all years, all languages	1	(Polic* OR law* OR forc* OR "public procurement" OR "demand side*" OR demand-side OR (regulat* NEAR/4 food) OR (regulat* NEAR/4 diet) OR (regulat* NEAR/4 environment) OR (information NEAR/2 environment) OR subsid* OR "consumer motivation" OR "beh*change" OR "consum* behav*" OR legal OR governance OR "green criteria*" OR nudg* OR label* OR eco-label* OR "eco*label*" OR "eco*certificat*" OR eco-cer…	2021-09-30	YR	10966	Removed purchas* NEAR/2 preference
WoS, CC, Topic, SLU sub, all years, all languages	2	(diet* OR "calor*intake" OR consumpt* OR catering OR drink* OR intak* OR purchas* OR buy OR choos* OR prefer* OR choice* OR eat OR eating OR "dietary pattern*" OR ((food AND (waste OR choice OR consumpt*)) OR plant-based OR "plant based" OR "eat less" OR flexitarian OR vegan OR vegetar* OR "sustainable lifestyl*" OR ("climate friendly" NEAR/2 food) OR ("climate friendly" NEAR/2 diet) OR ("climate…
WoS, CC, Topic, SLU sub, all years, all languages	3	("animal product" OR "animal products" OR animal-product OR "livestock product" OR "livestock products" OR "animal sourced" OR "animal-sourced" OR "animal protein" OR "food product*" OR meat OR dairy OR turkey OR lamb OR ovine OR milk OR cheese OR beef OR veal OR bovine OR groceries OR grocery OR "school lunch*" OR pork OR chicken OR poultry OR egg* OR fish OR seafood OR beverage OR vegetabl* OR …
WoS, CC, Topic, SLU sub, all years, all languages	4	("climate change" OR unsustainable OR pro-environment* OR "global warming" OR biodiversity OR "biological diversity" OR eutroph* OR "environmental impact" OR "greenhouse gas*" OR "low-carbon" OR emission* OR forest* OR climate-friendly OR "climate friendly" OR sustainb* OR carbon OR overfishing OR over-fishing OR "warming potential" OR "environmental issue*" OR "environmental degradation" OR meth…
WoS, CC, Topic, SLU sub, all years, all languages	1	(Polic* OR law* OR forc* OR "public procurement" OR "demand side*" OR demand-side OR (regulat* NEAR/4 food) OR (regulat* NEAR/4 diet) OR (regulat* NEAR/4 environment) OR (information NEAR/2 environment) OR subsid* OR "consumer motivation" OR "beh*change" OR "consum* behav*" OR legal OR governance OR "green criteria*" OR nudg* OR label* OR eco-label* OR "eco*label*" OR "eco*certificat*" OR eco-cer…	2021-09-30	YR	11003	Added env. consequence*
WoS, CC, Topic, SLU sub, all years, all languages	2	(diet* OR "calor*intake" OR consumpt* OR catering OR drink* OR intak* OR purchas* OR buy OR choos* OR prefer* OR choice* OR eat OR eating OR "dietary pattern*" OR ((food AND (waste OR choice OR consumpt*)) OR plant-based OR "plant based" OR "eat less" OR flexitarian OR vegan OR vegetar* OR "sustainable lifestyl*" OR ("climate friendly" NEAR/2 food) OR ("climate friendly" NEAR/2 diet) OR ("climate…
WoS, CC, Topic, SLU sub, all years, all languages	3	("animal product" OR "animal products" OR animal-product OR "livestock product" OR "livestock products" OR "animal sourced" OR "animal-sourced" OR "animal protein" OR "food product*" OR meat OR dairy OR turkey OR lamb OR ovine OR milk OR cheese OR beef OR veal OR bovine OR groceries OR grocery OR "school lunch*" OR pork OR chicken OR poultry OR egg* OR fish OR seafood OR beverage OR vegetabl* OR …
WoS, CC, Topic, SLU sub, all years, all languages	4	("climate change" OR unsustainable OR pro-environment* OR "global warming" OR biodiversity OR "biological diversity" OR eutroph* OR "environmental impact" OR "greenhouse gas*" OR "low-carbon" OR emission* OR forest* OR climate-friendly OR "climate friendly" OR sustainb* OR carbon OR overfishing OR over-fishing OR "warming potential" OR "environmental issue*" OR "environmental degradation" OR "env…
WoS, CC, Topic, SLU sub, all years, all languages	1	(Polic* OR law* OR forc* OR "public procurement" OR "demand side*" OR demand-side OR (regulat* NEAR/4 food) OR (regulat* NEAR/4 diet) OR (regulat* NEAR/4 environment) OR (information NEAR/2 environment) OR subsid* OR "consumer motivation" OR "beh*change" OR "consum* behav*" OR legal OR governance OR "green criteria*" OR nudg* OR label* OR eco-label* OR "eco*label*" OR "eco*certificat*" OR eco-cer…	2021-09-30	YR	11081	Added aquaculture
WoS, CC, Topic, SLU sub, all years, all languages	2	(diet* OR "calor*intake" OR consumpt* OR catering OR drink* OR intak* OR purchas* OR buy OR choos* OR prefer* OR choice* OR eat OR eating OR "dietary pattern*" OR ((food AND (waste OR choice OR consumpt*)) OR plant-based OR "plant based" OR "eat less" OR flexitarian OR vegan OR vegetar* OR "sustainable lifestyl*" OR ("climate friendly" NEAR/2 food) OR ("climate friendly" NEAR/2 diet) OR ("climate…
WoS, CC, Topic, SLU sub, all years, all languages	3	("animal product" OR "animal products" OR animal-product OR "livestock product" OR "livestock products" OR "animal sourced" OR "animal-sourced" OR "animal protein" OR "food product*" OR meat OR dairy OR turkey OR lamb OR ovine OR milk OR cheese OR beef OR veal OR bovine OR groceries OR grocery OR "school lunch*" OR pork OR chicken OR poultry OR egg* OR fish OR aquaculture OR seafood OR beverage O…
WoS, CC, Topic, SLU sub, all years, all languages	4	("climate change" OR unsustainable OR pro-environment* OR "global warming" OR biodiversity OR "biological diversity" OR eutroph* OR "environmental impact" OR "greenhouse gas*" OR "low-carbon" OR emission* OR forest* OR climate-friendly OR "climate friendly" OR sustainb* OR carbon OR overfishing OR over-fishing OR "warming potential" OR "environmental issue*" OR "environmental degradation" OR "env…
WoS, CC, Topic, SLU sub, all years, all languages	1	(Polic* OR law* OR forc* OR "public procurement" OR "demand side*" OR demand-side OR (regulat* NEAR/4 food) OR (regulat* NEAR/4 diet) OR (regulat* NEAR/4 environment) OR (information NEAR/2 environment) OR subsid* OR "consumer motivation" OR "beh*change" OR "consum* behav*" OR legal OR governance OR "green criteria*" OR nudg* OR label* OR eco-label* OR "eco*label*" OR "eco*certificat*" OR eco-cer…	2021-09-30	YR	11099	Added env. outcome
WoS, CC, Topic, SLU sub, all years, all languages	2	(diet* OR "calor*intake" OR consumpt* OR catering OR drink* OR intak* OR purchas* OR buy OR choos* OR prefer* OR choice* OR eat OR eating OR "dietary pattern*" OR ((food AND (waste OR choice OR consumpt*)) OR plant-based OR "plant based" OR "eat less" OR flexitarian OR vegan OR vegetar* OR "sustainable lifestyl*" OR ("climate friendly" NEAR/2 food) OR ("climate friendly" NEAR/2 diet) OR ("climate…
WoS, CC, Topic, SLU sub, all years, all languages	3	("animal product" OR "animal products" OR animal-product OR "livestock product" OR "livestock products" OR "animal sourced" OR "animal-sourced" OR "animal protein" OR "food product*" OR meat OR dairy OR turkey OR lamb OR ovine OR milk OR cheese OR beef OR veal OR bovine OR groceries OR grocery OR "school lunch*" OR pork OR chicken OR poultry OR egg* OR fish OR aquaculture OR seafood OR beverage O…
WoS, CC, Topic, SLU sub, all years, all languages	4	("climate change" OR unsustainable OR pro-environment* OR "global warming" OR biodiversity OR "biological diversity" OR eutroph* OR "environmental impact" OR "greenhouse gas*" OR "low-carbon" OR emission* OR forest* OR climate-friendly OR "climate friendly" OR sustainb* OR carbon OR overfishing OR over-fishing OR "warming potential" OR "environmental issue*" OR "environmental outcome*" OR "enviro…
WoS, CC, Topic, SLU sub, all years, all languages	1	(Polic* OR law* OR forc* OR "public procurement" OR "demand side*" OR demand-side OR (regulat* NEAR/4 food) OR (regulat* NEAR/4 diet) OR (regulat* NEAR/4 environment) OR (information NEAR/2 environment) OR subsid* OR "consumer motivation" OR "beh*change" OR "consum* behav*" OR legal OR governance OR "green criteria*" OR nudg* OR label* OR eco-label* OR "eco*label*" OR "eco*certificat*" OR eco-cer…	2021-09-30	YR	12117	Changed consumpt* to consum*
WoS, CC, Topic, SLU sub, all years, all languages	2	(diet* OR "calor*intake" OR consum* OR catering OR drink* OR intak* OR purchas* OR buy OR choos* OR prefer* OR choice* OR eat OR eating OR "dietary pattern*" OR ((food AND (waste OR choice OR consumpt*)) OR plant-based OR "plant based" OR "eat less" OR flexitarian OR vegan OR vegetar* OR "sustainable lifestyl*" OR ("climate friendly" NEAR/2 food) OR ("climate friendly" NEAR/2 diet) OR ("climate f…
WoS, CC, Topic, SLU sub, all years, all languages	3	("animal product" OR "animal products" OR animal-product OR "livestock product" OR "livestock products" OR "animal sourced" OR "animal-sourced" OR "animal protein" OR "food product*" OR meat OR dairy OR turkey OR lamb OR ovine OR milk OR cheese OR beef OR veal OR bovine OR groceries OR grocery OR "school lunch*" OR pork OR chicken OR poultry OR egg* OR fish OR aquaculture OR seafood OR beverage O…
WoS, CC, Topic, SLU sub, all years, all languages	4	("climate change" OR unsustainable OR pro-environment* OR "global warming" OR biodiversity OR "biological diversity" OR eutroph* OR "environmental impact" OR "greenhouse gas*" OR "low-carbon" OR emission* OR forest* OR climate-friendly OR "climate friendly" OR sustainb* OR carbon OR overfishing OR over-fishing OR "warming potential" OR "environmental issue*" OR "environmental outcome*" OR "enviro…
WoS, CC, Topic, SLU sub, all years, all languages	1	(Polic* OR law* OR forc* OR "public procurement" OR "demand side*" OR demand-side OR (regulat* NEAR/4 food) OR (regulat* NEAR/4 diet) OR (regulat* NEAR/4 environment) OR (information NEAR/2 environment) OR subsid* OR "consumer motivation" OR "beh*change" OR "consum* behav*" OR legal OR governance OR "green criteria*" OR nudg* OR label* OR eco-label* OR "eco*label*" OR "eco*certificat*" OR eco-cer…	2021-09-30	YR	12151	Changed to - Food* AND (waste* OR choice* OR consum*)
WoS, CC, Topic, SLU sub, all years, all languages	2	(diet* OR "calor*intake" OR consum* OR catering OR drink* OR intak* OR purchas* OR buy OR choos* OR prefer* OR choice* OR eat OR eating OR "dietary pattern*" OR ((food* AND (waste* OR choice* OR consum*)) OR plant-based OR "plant based" OR "eat less" OR flexitarian OR vegan OR vegetar* OR "sustainable lifestyl*" OR ("climate friendly" NEAR/2 food) OR ("climate friendly" NEAR/2 diet) OR ("climate …
WoS, CC, Topic, SLU sub, all years, all languages	3	("animal product" OR "animal products" OR animal-product OR "livestock product" OR "livestock products" OR "animal sourced" OR "animal-sourced" OR "animal protein" OR "food product*" OR meat OR dairy OR turkey OR lamb OR ovine OR milk OR cheese OR beef OR veal OR bovine OR groceries OR grocery OR "school lunch*" OR pork OR chicken OR poultry OR egg* OR fish OR aquaculture OR seafood OR beverage O…
WoS, CC, Topic, SLU sub, all years, all languages	4	("climate change" OR unsustainable OR pro-environment* OR "global warming" OR biodiversity OR "biological diversity" OR eutroph* OR "environmental impact" OR "greenhouse gas*" OR "low-carbon" OR emission* OR forest* OR climate-friendly OR "climate friendly" OR sustainb* OR carbon OR overfishing OR over-fishing OR "warming potential" OR "environmental issue*" OR "environmental outcome*" OR "enviro…
WoS, CC, Topic, SLU sub, all years, all languages	1	(Polic* OR law* OR forc* OR "public procurement" OR "demand side*" OR demand-side OR (regulat* NEAR/4 food) OR (regulat* NEAR/4 diet) OR (regulat* NEAR/4 environment) OR (information NEAR/2 environment) OR subsid* OR "consumer motivation" OR "beh*change" OR "consum* behav*" OR legal OR governance OR "green criteria*" OR nudg* OR label* OR eco-label* OR "eco*label*" OR "eco*certificat*" OR eco-cer…	2021-09-30	YR	12675	Added sustainab* label*, added govern*
WoS, CC, Topic, SLU sub, all years, all languages	2	(diet* OR "calor*intake" OR consum* OR catering OR drink* OR intak* OR purchas* OR buy OR choos* OR prefer* OR choice* OR eat OR eating OR "dietary pattern*" OR ((food* AND (waste* OR choice* OR consum*)) OR plant-based OR "plant based" OR "eat less" OR flexitarian OR vegan OR vegetar* OR "sustainable lifestyl*" OR ("climate friendly" NEAR/2 food) OR ("climate friendly" NEAR/2 diet) OR ("climate …
WoS, CC, Topic, SLU sub, all years, all languages	3	("animal product" OR "animal products" OR animal-product OR "livestock product" OR "livestock products" OR "animal sourced" OR "animal-sourced" OR "animal protein" OR "food product*" OR meat OR dairy OR turkey OR lamb OR ovine OR milk OR cheese OR beef OR veal OR bovine OR groceries OR grocery OR "school lunch*" OR pork OR chicken OR poultry OR egg* OR fish OR aquaculture OR seafood OR beverage O…
WoS, CC, Topic, SLU sub, all years, all languages	4	("climate change" OR unsustainable OR pro-environment* OR "global warming" OR biodiversity OR "biological diversity" OR eutroph* OR "environmental impact" OR "greenhouse gas*" OR "low-carbon" OR emission* OR forest* OR climate-friendly OR "climate friendly" OR sustainb* OR carbon OR overfishing OR over-fishing OR "warming potential" OR "environmental issue*" OR "environmental outcome*" OR "enviro…
WoS, CC, Topic, SLU sub, all years, all languages	1	(Polic* OR law* OR forc* OR "public procurement" OR "demand side*" OR demand-side OR (regulat* NEAR/4 food) OR (regulat* NEAR/4 diet) OR (regulat* NEAR/4 environment) OR (information NEAR/2 environment) OR subsid* OR "consumer motivation" OR "beh*change" OR "consum* behav*" OR legal OR governance OR "green criteria*" OR nudg* OR label* OR eco-label* OR "eco*label*" OR "eco*certificat*" OR eco-cer…	2021-09-30	YR	14572	Added organic
WoS, CC, Topic, SLU sub, all years, all languages	2	(diet* OR "calor*intake" OR consum* OR catering OR drink* OR intak* OR purchas* OR buy OR choos* OR prefer* OR choice* OR eat OR eating OR organic OR "dietary pattern*" OR ((food* AND (waste* OR choice* OR consum*)) OR plant-based OR "plant based" OR "eat less" OR flexitarian OR vegan OR vegetar* OR "sustainable lifestyl*" OR ("climate friendly" NEAR/2 food) OR ("climate friendly" NEAR/2 diet) OR…
WoS, CC, Topic, SLU sub, all years, all languages	3	("animal product" OR "animal products" OR animal-product OR "livestock product" OR "livestock products" OR "animal sourced" OR "animal-sourced" OR "animal protein" OR "food product*" OR meat OR dairy OR turkey OR lamb OR ovine OR milk OR cheese OR beef OR veal OR bovine OR groceries OR grocery OR "school lunch*" OR pork OR chicken OR poultry OR egg* OR fish OR aquaculture OR seafood OR beverage O…
WoS, CC, Topic, SLU sub, all years, all languages	4	("climate change" OR unsustainable OR pro-environment* OR "global warming" OR biodiversity OR "biological diversity" OR eutroph* OR "environmental impact" OR "greenhouse gas*" OR "low-carbon" OR emission* OR forest* OR climate-friendly OR "climate friendly" OR sustainb* OR carbon OR overfishing OR over-fishing OR "warming potential" OR "environmental issue*" OR "environmental outcome*" OR "enviro…
WoS, CC, Topic, SLU sub, all years, all languages	1	(Polic* OR law* OR forc* OR "public procurement" OR "demand side*" OR demand-side OR (regulat* NEAR/4 food) OR (regulat* NEAR/4 diet) OR (regulat* NEAR/4 environment) OR (information NEAR/2 environment) OR subsid* OR "consumer motivation" OR "beh*change" OR "consum* behav*" OR legal OR governance OR "green criteria*" OR nudg* OR label* OR eco-label* OR "eco*label*" OR "eco*certificat*" OR eco-cer…	2021-09-30	YR	12675	Removed organic
WoS, CC, Topic, SLU sub, all years, all languages	2	(diet* OR "calor*intake" OR consum* OR catering OR drink* OR intak* OR purchas* OR buy OR choos* OR prefer* OR choice* OR eat OR eating OR "dietary pattern*" OR ((food* AND (waste* OR choice* OR consum*)) OR plant-based OR "plant based" OR "eat less" OR flexitarian OR vegan OR vegetar* OR "sustainable lifestyl*" OR ("climate friendly" NEAR/2 food) OR ("climate friendly" NEAR/2 diet) OR ("climate …
WoS, CC, Topic, SLU sub, all years, all languages	3	("animal product" OR "animal products" OR animal-product OR "livestock product" OR "livestock products" OR "animal sourced" OR "animal-sourced" OR "animal protein" OR "food product*" OR meat OR dairy OR turkey OR lamb OR ovine OR milk OR cheese OR beef OR veal OR bovine OR groceries OR grocery OR "school lunch*" OR pork OR chicken OR poultry OR egg* OR fish OR aquaculture OR seafood OR beverage O…
WoS, CC, Topic, SLU sub, all years, all languages	4	("climate change" OR unsustainable OR pro-environment* OR "global warming" OR biodiversity OR "biological diversity" OR eutroph* OR "environmental impact" OR "greenhouse gas*" OR "low-carbon" OR emission* OR forest* OR climate-friendly OR "climate friendly" OR sustainb* OR carbon OR overfishing OR over-fishing OR "warming potential" OR "environmental issue*" OR "environmental outcome*" OR "enviro…
WoS, CC, Topic, SLU sub, all years, all languages	1	(Polic* OR law* OR forc* OR "public procurement" OR "demand side*" OR demand-side OR (regulat* NEAR/4 food) OR (regulat* NEAR/4 diet) OR (regulat* NEAR/4 environment) OR (information NEAR/2 environment) OR subsid* OR "consumer motivation" OR "beh*change" OR "consum* behav*" OR legal OR governance OR "green criteria*" OR nudg* OR label* OR eco-label* OR "eco*label*" OR "eco*certificat*" OR eco-cer…	2021-09-30	YR	18464	Changed unsustainable to *sustain*
WoS, CC, Topic, SLU sub, all years, all languages	2	(diet* OR "calor*intake" OR consum* OR catering OR drink* OR intak* OR purchas* OR buy OR choos* OR prefer* OR choice* OR eat OR eating OR "dietary pattern*" OR ((food* AND (waste* OR choice* OR consum*)) OR plant-based OR "plant based" OR "eat less" OR flexitarian OR vegan OR vegetar* OR "sustainable lifestyl*" OR ("climate friendly" NEAR/2 food) OR ("climate friendly" NEAR/2 diet) OR ("climate …
WoS, CC, Topic, SLU sub, all years, all languages	3	("animal product" OR "animal products" OR animal-product OR "livestock product" OR "livestock products" OR "animal sourced" OR "animal-sourced" OR "animal protein" OR "food product*" OR meat OR dairy OR turkey OR lamb OR ovine OR milk OR cheese OR beef OR veal OR bovine OR groceries OR grocery OR "school lunch*" OR pork OR chicken OR poultry OR egg* OR fish OR aquaculture OR seafood OR beverage O…
WoS, CC, Topic, SLU sub, all years, all languages	4	("climate change" OR *sustain* OR pro-environment* OR "global warming" OR biodiversity OR "biological diversity" OR eutroph* OR "environmental impact" OR "greenhouse gas*" OR "low-carbon" OR emission* OR forest* OR climate-friendly OR "climate friendly" OR sustainb* OR carbon OR overfishing OR over-fishing OR "warming potential" OR "environmental issue*" OR "environmental outcome*" OR "environmen…
WoS, CC, Topic, SLU sub, all years, all languages	1	(Polic* OR law* OR forc* OR "public procurement" OR "demand side*" OR demand-side OR (regulat* NEAR/4 food) OR (regulat* NEAR/4 diet) OR (regulat* NEAR/4 environment) OR (information NEAR/2 environment) OR subsid* OR "consumer motivation" OR "beh*change" OR "consum* behav*" OR legal OR governance OR "green criteria*" OR nudg* OR label* OR eco-label* OR "eco*label*" OR "eco*certificat*" OR eco-cer…	2021-09-30	YR	12675	Changed to unsustainable
WoS, CC, Topic, SLU sub, all years, all languages	2	(diet* OR "calor*intake" OR consum* OR catering OR drink* OR intak* OR purchas* OR buy OR choos* OR prefer* OR choice* OR eat OR eating OR "dietary pattern*" OR ((food* AND (waste* OR choice* OR consum*)) OR plant-based OR "plant based" OR "eat less" OR flexitarian OR vegan OR vegetar* OR "sustainable lifestyl*" OR ("climate friendly" NEAR/2 food) OR ("climate friendly" NEAR/2 diet) OR ("climate …
WoS, CC, Topic, SLU sub, all years, all languages	3	("animal product" OR "animal products" OR animal-product OR "livestock product" OR "livestock products" OR "animal sourced" OR "animal-sourced" OR "animal protein" OR "food product*" OR meat OR dairy OR turkey OR lamb OR ovine OR milk OR cheese OR beef OR veal OR bovine OR groceries OR grocery OR "school lunch*" OR pork OR chicken OR poultry OR egg* OR fish OR aquaculture OR seafood OR beverage O…
WoS, CC, Topic, SLU sub, all years, all languages	4	("climate change" OR unsustainable OR pro-environment* OR "global warming" OR biodiversity OR "biological diversity" OR eutroph* OR "environmental impact" OR "greenhouse gas*" OR "low-carbon" OR emission* OR forest* OR climate-friendly OR "climate friendly" OR sustainb* OR carbon OR overfishing OR over-fishing OR "warming potential" OR "environmental issue*" OR "environmental outcome*" OR "enviro…
WoS, CC, Topic, SLU sub, all years, all languages	1	(Polic* OR law* OR forc* OR "public procurement" OR "demand side*" OR demand-side OR (regulat* NEAR/4 food) OR (regulat* NEAR/4 diet) OR (regulat* NEAR/4 environment) OR (information NEAR/2 environment) OR subsid* OR "consumer motivation" OR "beh*change" OR "consum* behav*" OR legal OR governance OR "green criteria*" OR nudg* OR label* OR eco-label* OR "eco*label*" OR "eco*certificat*" OR eco-cer…	2021-10-01	YR	12315	Removed waste
WoS, CC, Topic, SLU sub, all years, all languages	2	(diet* OR "calor*intake" OR consum* OR catering OR drink* OR intak* OR purchas* OR buy OR choos* OR prefer* OR choice* OR eat OR eating OR "dietary pattern*" OR ((food* AND (choice* OR consum*)) OR plant-based OR "plant based" OR "eat less" OR flexitarian OR vegan OR vegetar* OR "sustainable lifestyl*" OR ("climate friendly" NEAR/2 food) OR ("climate friendly" NEAR/2 diet) OR ("climate friendly" …
WoS, CC, Topic, SLU sub, all years, all languages	3	("animal product" OR "animal products" OR animal-product OR "livestock product" OR "livestock products" OR "animal sourced" OR "animal-sourced" OR "animal protein" OR "food product*" OR meat OR dairy OR turkey OR lamb OR ovine OR milk OR cheese OR beef OR veal OR bovine OR groceries OR grocery OR "school lunch*" OR pork OR chicken OR poultry OR egg* OR fish OR aquaculture OR seafood OR beverage O…
WoS, CC, Topic, SLU sub, all years, all languages	4	("climate change" OR unsustainable OR pro-environment* OR "global warming" OR biodiversity OR "biological diversity" OR eutroph* OR "environmental impact" OR "greenhouse gas*" OR "low-carbon" OR emission* OR forest* OR climate-friendly OR "climate friendly" OR sustainb* OR carbon OR overfishing OR over-fishing OR "warming potential" OR "environmental issue*" OR "environmental outcome*" OR "enviro…
		Revised into three substrings after feedback from library services
WoS, CC, Topic, SLU sub, all years, all languages	1	(((food or meal*) near/2 (purchase* or select* or choice* or choose or decision or consum* or intake)) or "product select*" or "food products" or "calor* intake" or "dietary pattern*" or catering or ((beverage* or grocery or groceries or fish or seafood or beef or meat or dairy or milk) near/2 (consum* or choice* or choose or select* or market or demand*)))	2021-11-01	YR	3889
WoS, CC, Topic, SLU sub, all years, all languages	2	(policy or policies or legislat* or ((label* or labl* or certifi*) near/2 (food or ecol* or sustainab* or carbon or climate)) or ecolabl* or ecolabel* or eco-labl* or eco-label* or eco-certif* or guideline* or guidance or incentifv* or intervent* or nudg* or persua* or ((carbon or consum* or output or environmental) near/1 (tax* or information)) or "green criteria" or "green public procurement")
WoS, CC, Topic, SLU sub, all years, all languages	3	("climate change" or "global warming" or "greenhouse gases" or "greenhouse gas" or "carbon emission*" or "carbon footprint" or "water footprint" or ecosystem or overfishing or pollution or "over fishing" or deforestation or (reduction* near/2 emission*) or (environment* near/2 (impact* or consequence*)) or "plant based food" or "plant-based food" or "pro-environmental" or "local food" or "seasona…
WoS, CC, Topic, SLU sub, all years, all languages	1	(((food or meal*) near/2 (purchase* or select* or choice* or choose or decision or consum* or intake)) or "product select*" or "food products" or "calor* intake" or "dietary pattern*" or catering or ((beverage* or grocery or groceries or fish or seafood or beef or meat or dairy or milk) near/2 (consum* or choice* or choose or select* or market or demand*)))	2021-11-09	YR	4545	Added innovat*
WoS, CC, Topic, SLU sub, all years, all languages	2	(policy or policies or legislat* or ((label* or labl* or certifi*) near/2 (food or ecol* or sustainab* or carbon or climate)) or ecolabl* or ecolabel* or eco-labl* or eco-label* or eco-certif* or guideline* or guidance or incentifv* or intervent* or nudg* or persua* or forc* or innovat* or ((carbon or consum* or output or environmental) near/1 (tax* or information)) or "green criteria" or "green …
WoS, CC, Topic, SLU sub, all years, all languages	3	("climate change" or "global warming" or "greenhouse gases" or "greenhouse gas" or "carbon emission*" or "carbon footprint" or "water footprint" or ecosystem or overfishing or pollution or "over fishing" or deforestation or (reduction* near/2 emission*) or (environment* near/2 (impact* or consequence*)) or "plant based food" or "plant-based food" or "pro-environmental" or "local food" or "seasona…
WoS, CC, Topic, SLU sub, all years, all languages	1	(((food or meal*) near/2 (purchase* or select* or choice* or choose or decision or consum* or intake)) or "product select*" or "food products" or "calor* intake" or "dietary pattern*" or catering or ((beverage* or grocery or groceries or fish or seafood or beef or meat or dairy or milk) near/2 (consum* or choice* or choose or select* or market or demand* OR reduc*)))	2021-11-09	YR	4811	Added reduc*
WoS, CC, Topic, SLU sub, all years, all languages	2	(policy or policies or legislat* or ((label* or labl* or certifi*) near/2 (food or ecol* or sustainab* or carbon or climate)) or ecolabl* or ecolabel* or eco-labl* or eco-label* or eco-certif* or guideline* or guidance or incentifv* or intervent* or nudg* or persua* or forc* or innovat* or ((carbon or consum* or output or environmental) near/1 (tax* or information)) or "green criteria" or "green …
WoS, CC, Topic, SLU sub, all years, all languages	3	("climate change" or "global warming" or "greenhouse gases" or "greenhouse gas" or "carbon emission*" or "carbon footprint" or "water footprint" or ecosystem or overfishing or pollution or "over fishing" or deforestation or (reduction* near/2 emission*) or (environment* near/2 (impact* or consequence*)) or "plant based food" or "plant-based food" or "pro-environmental" or "local food" or "seasona…
WoS, CC, Topic, SLU sub, all years, all languages	1	(((food or meal*) near/2 (purchase* or select* or choice* or choose or decision or consum* or intake)) or "product select*" or "food products" or "calor* intake" or "dietary pattern*" or catering or ((beverage* or grocery or groceries or fish or seafood or beef or meat or dairy or milk) near/2 (consum* or choice* or choose or select* or market or demand* OR reduc*)))	2021-11-09	YR
WoS, CC, Topic, SLU sub, all years, all languages	2	(policy or policies or legislat* or ((label* or labl* or certifi*) near/2 (food or ecol* or sustainab* or carbon or climate)) or ecolabl* or ecolabel* or eco-labl* or eco-label* or eco-certif* or guideline* or guidance or incentif* or intervent* or nudg* or persua* or forc* or innovat* or ((carbon or consum* or output or environmental) near/1 (tax* or information)) or "green criteria" or "green p…
WoS, CC, Topic, SLU sub, all years, all languages	3	("climate change" or "global warming" or "greenhouse gases" or "greenhouse gas" or "carbon emission*" or "carbon footprint" or "water footprint" or ecosystem or overfishing or pollution or "over fishing" or deforestation or (reduction* near/2 emission*) or (environment* near/2 (impact* or consequence*)) or "plant based food" or "plant-based food" or "pro-environmental" or "local food" or "seasona…
WoS, CC, Topic, SLU sub, all years, all languages	1	(((food or meal*) near/2 (purchase* or select* or choice* or choose or decision or consum* or intake)) or "product select*" or "food products" or "calor* intake" or "dietary pattern*" or catering or ((beverage* or grocery or groceries or fish or seafood or beef or meat or dairy or milk) near/2 (consum* or choice* or choose or select* or market or demand* OR reduc*)))	2021-11-09	YR	4878	Change to near/2
WoS, CC, Topic, SLU sub, all years, all languages	2	(policy or policies or legislat* or ((label* or labl* or certifi*) near/2 (food or ecol* or sustainab* or carbon or climate)) or ecolabl* or ecolabel* or eco-labl* or eco-label* or eco-certif* or guideline* or guidance or incentif* or intervent* or nudg* or persua* or forc* or innovat* or ((carbon or consum* or output or environmental) near/2 (tax* or information)) or "green criteria" or "green p…
WoS, CC, Topic, SLU sub, all years, all languages	3	("climate change" or "global warming" or "greenhouse gases" or "greenhouse gas" or "carbon emission*" or "carbon footprint" or "water footprint" or ecosystem or overfishing or pollution or "over fishing" or deforestation or (reduction* near/2 emission*) or (environment* near/2 (impact* or consequence*)) or "plant based food" or "plant-based food" or "pro-environmental" or "local food" or "seasona…
WoS, CC, Topic, SLU sub, all years, all languages	1	(((food or meal*) near/2 (purchase* or select* or choice* or choose or decision or consum* or intake)) or "product select*" or "food products" or "calor* intake" or "dietary pattern*" or catering or ((beverage* or grocery or groceries or fish or seafood or beef or meat or dairy or milk) near/2 (consum* or choice* or choose or select* or market or demand* OR reduc*)))	2021-11-09	YR	5309	Added stimul*
WoS, CC, Topic, SLU sub, all years, all languages	2	(policy or policies or legislat* or ((label* or labl* or certifi*) near/2 (food or ecol* or sustainab* or carbon or climate)) or ecolabl* or ecolabel* or eco-labl* or eco-label* or eco-certif* or guideline* or guidance or incentif* or intervent* or nudg* or stimul* or persua* or forc* or innovat* or ((carbon or consum* or output or environmenta) near/2 (tax* or information)) or "green criteria" o…
WoS, CC, Topic, SLU sub, all years, all languages	3	("climate change" or "global warming" or "greenhouse gases" or "greenhouse gas" or "carbon emission*" or "carbon footprint" or "water footprint" or ecosystem or overfishing or pollution or "over fishing" or deforestation or (reduction* near/2 emission*) or (environment* near/2 (impact* or consequence*)) or "plant based food" or "plant-based food" or "pro-environmental" or "local food" or "seasona…
WoS, CC, Topic, SLU sub, all years, all languages	1	(((food or meal*) near/2 (purchase* or select* or choice* or reduc* or choose or decision or consum* or intake)) or "product select*" or "food products" or "calor* intake" or "dietary pattern*" or catering or ((beverage* or grocery or groceries or fish or seafood or beef or meat or dairy or milk) near/2 (consum* or choice* or choose or select* or market or demand* OR reduc*)))	2021-11-09	YR	5780	Added reduc* also in first parantheses
WoS, CC, Topic, SLU sub, all years, all languages	2	(policy or policies or legislat* or ((label* or labl* or certifi*) near/2 (food or ecol* or sustainab* or carbon or climate)) or ecolabl* or ecolabel* or eco-labl* or eco-label* or eco-certif* or guideline* or guidance or incentif* or intervent* or nudg* or stimul* or persua* or forc* or innovat* or ((carbon or consum* or output or environmenta) near/2 (tax* or information)) or "green criteria" o…
WoS, CC, Topic, SLU sub, all years, all languages	3	("climate change" or "global warming" or "greenhouse gases" or "greenhouse gas" or "carbon emission*" or "carbon footprint" or "water footprint" or ecosystem or overfishing or pollution or "over fishing" or deforestation or (reduction* near/2 emission*) or (environment* near/2 (impact* or consequence*)) or "plant based food" or "plant-based food" or "pro-environmental" or "local food" or "seasona…
WoS, CC, Topic, SLU sub, all years, all languages	1	(((food or meal*) near/2 (purchase* or select* or choice* or reduc* or choose or decision or consum* or intake)) or "product select*" or "food products" or "calor* intake" or "dietary pattern*" or catering or ((beverage* or grocery or groceries or fish or seafood or beef or meat or dairy or milk) near/2 (consum* or choice* or choose or select* or market or demand* OR reduc*)))	2021-11-09	YR	5727	Changed back to near/1
WoS, CC, Topic, SLU sub, all years, all languages	2	(policy or policies or legislat* or ((label* or labl* or certifi*) near/2 (food or ecol* or sustainab* or carbon or climate)) or ecolabl* or ecolabel* or eco-labl* or eco-label* or eco-certif* or guideline* or guidance or incentif* or intervent* or nudg* or stimul* or persua* or forc* or innovat* or ((carbon or consum* or output or environmental) near/1 (tax* or information)) or "green criteria" …
WoS, CC, Topic, SLU sub, all years, all languages	3	("climate change" or "global warming" or "greenhouse gases" or "greenhouse gas" or "carbon emission*" or "carbon footprint" or "water footprint" or ecosystem or overfishing or pollution or "over fishing" or deforestation or (reduction* near/2 emission*) or (environment* near/2 (impact* or consequence*)) or "plant based food" or "plant-based food" or "pro-environmental" or "local food" or "seasona…
WoS, CC, Topic, SLU sub, all years, all languages	1	(((food or meal*) near/2 (purchase* or select* or choice* or reduc* or choose or decision or consum* or intake)) or "product select*" or "food products" or "calor* intake" or "dietary pattern*" or catering or ((beverage* or grocery or groceries or fish or seafood or beef or meat or dairy or milk) near/2 (consum* or choice* or choose or select* or market or demand* OR reduc*)))	2021-11-09	YR	5818	Changed to near/2 tax, information. Corrected spelling mistake
WoS, CC, Topic, SLU sub, all years, all languages	2	(policy or policies or legislat* or ((label* or labl* or certifi*) near/2 (food or ecol* or sustainab* or carbon or climate)) or ecolabl* or ecolabel* or eco-labl* or eco-label* or eco-certif* or guideline* or guidance or incentif* or intervent* or nudg* or stimul* or persua* or forc* or innovat* or ((carbon or consum* or output or environmental) near/2 (tax* or information)) or "green criteria" …
WoS, CC, Topic, SLU sub, all years, all languages	3	("climate change" or "global warming" or "greenhouse gases" or "greenhouse gas" or "carbon emission*" or "carbon footprint" or "water footprint" or ecosystem or overfishing or pollution or "over fishing" or deforestation or (reduction* near/2 emission*) or (environment* near/2 (impact* or consequence*)) or "plant based food" or "plant-based food" or "pro-environmental" or "local food" or "seasona…
WoS, CC, Topic, SLU sub, all years, all languages	1	(((food or meal*) near/2 (purchas* or select* or choice* or reduc* or choose or decision or consum* or intake)) or "product select*" or "food products" or "calor* intake" or "dietary pattern*" or catering or ((beverage* or grocery or groceries or fish or seafood or beef or meat or dairy or milk) near/2 (consum* or choice* or choose or select* or market or demand* OR reduc*)))	2021-11-09	YR	5844	Changed to purchas*
WoS, CC, Topic, SLU sub, all years, all languages	2	(policy or policies or legislat* or ((label* or labl* or certifi*) near/2 (food or ecol* or sustainab* or carbon or climate)) or ecolabl* or ecolabel* or eco-labl* or eco-label* or eco-certif* or guideline* or guidance or incentif* or intervent* or nudg* or stimul* or persua* or forc* or innovat* or ((carbon or consum* or output or environmental) near/2 (tax* or information)) or "green criteria" …
WoS, CC, Topic, SLU sub, all years, all languages	3	("climate change" or "global warming" or "greenhouse gases" or "greenhouse gas" or "carbon emission*" or "carbon footprint" or "water footprint" or ecosystem or overfishing or pollution or "over fishing" or deforestation or (reduction* near/2 emission*) or (environment* near/2 (impact* or consequence*)) or "plant based food" or "plant-based food" or "pro-environmental" or "local food" or "seasona…
WoS, CC, Topic, SLU sub, all years, all languages	1	(((food or meal*) near/2 (purchas* or select* or choice* or reduc* or choose or decision or consum* or intake)) or "product select*" or "food products" or menu or "calor* intake" or "dietary pattern*" or catering or ((beverage* or grocery or groceries or fish or seafood or beef or meat or dairy or milk) near/2 (consum* or choice* or choose or select* or market or demand* OR reduc*)))	2021-11-18	YR	5981	Added menu
WoS, CC, Topic, SLU sub, all years, all languages	2	(policy or policies or legislat* or ((label* or labl* or certifi*) near/2 (food or ecol* or sustainab* or carbon or climate)) or ecolabl* or ecolabel* or eco-labl* or eco-label* or eco-certif* or guideline* or guidance or incentif* or intervent* or nudg* or stimul* or persua* or forc* or innovat* or ((carbon or consum* or output or environmental) near/2 (tax* or information)) or "green criteria" …
WoS, CC, Topic, SLU sub, all years, all languages	3	("climate change" or "global warming" or "greenhouse gases" or "greenhouse gas" or "carbon emission*" or "carbon footprint" or "water footprint" or ecosystem or overfishing or pollution or "over fishing" or deforestation or (reduction* near/2 emission*) or (environment* near/2 (impact* or consequence*)) or "plant based food" or "plant-based food" or "pro-environmental" or "local food" or "seasona…
WoS, CC, Topic, SLU sub, all years, all languages	1	(((food or meal*) near/2 (purchas* or select* or choice* or reduc* or choose or decision or consum* or intake)) or "product select*" or "food products" or menu or "food environment" or "calor* intake" or "dietary pattern*" or catering or ((beverage* or grocery or groceries or fish or seafood or beef or meat or dairy or milk) near/2 (consum* or choice* or choose or select* or market or demand* OR …	2021-11-18	YR	6128	Added "food environment"
WoS, CC, Topic, SLU sub, all years, all languages	2	(policy or policies or legislat* or ((label* or labl* or certifi*) near/2 (food or ecol* or sustainab* or carbon or climate)) or ecolabl* or ecolabel* or eco-labl* or eco-label* or eco-certif* or guideline* or guidance or incentif* or intervent* or nudg* or stimul* or persua* or forc* or innovat* or ((carbon or consum* or output or environmental) near/2 (tax* or information)) or "green criteria" …
WoS, CC, Topic, SLU sub, all years, all languages	3	("climate change" or "global warming" or "greenhouse gases" or "greenhouse gas" or "carbon emission*" or "carbon footprint" or "water footprint" or ecosystem or overfishing or pollution or "over fishing" or deforestation or (reduction* near/2 emission*) or (environment* near/2 (impact* or consequence*)) or "plant based food" or "plant-based food" or "pro-environmental" or "local food" or "seasona…
WoS, CC, Topic, SLU sub, all years, all languages	1	(((food or meal*) near/2 (purchas* or select* or choice* or reduc* or choose or decision or consum* or intake or behav* or habit*)) or "product select*" or "food products" or menu or "food environment" or "calor* intake" or "dietary pattern*" or catering or ((beverage* or grocery or groceries or fish or seafood or beef or meat or dairy or milk) near/2 (consum* or choice* or choose or select* or m…	2021-11-18	YR	6378	Added behav* or habit*
WoS, CC, Topic, SLU sub, all years, all languages	2	(policy or policies or legislat* or ((label* or labl* or certifi*) near/2 (food or ecol* or sustainab* or carbon or climate)) or ecolabl* or ecolabel* or eco-labl* or eco-label* or eco-certif* or guideline* or guidance or incentif* or intervent* or nudg* or stimul* or persua* or forc* or innovat* or ((carbon or consum* or output or environmental) near/2 (tax* or information)) or "green criteria" …
WoS, CC, Topic, SLU sub, all years, all languages	3	("climate change" or "global warming" or "greenhouse gases" or "greenhouse gas" or "carbon emission*" or "carbon footprint" or "water footprint" or ecosystem or overfishing or pollution or "over fishing" or deforestation or (reduction* near/2 emission*) or (environment* near/2 (impact* or consequence*)) or "plant based food" or "plant-based food" or "pro-environmental" or "local food" or "seasona…
WoS, CC, Topic, SLU sub, all years, all languages	1	(((food or meal* or diet*) near/2 (purchas* or select* or choice* or reduc* or choose or decision or consum* or intake or behav* or habit*)) or "product select*" or "food products" or menu or "food environment" or "calor* intake" or "dietary pattern*" or catering or ((beverage* or grocery or groceries or fish or seafood or beef or meat or dairy or milk) near/2 (consum* or choice* or choose or sel…	2021-11-18	YR	6993	Added diet
WoS, CC, Topic, SLU sub, all years, all languages	2	(policy or policies or legislat* or ((label* or labl* or certifi*) near/2 (food or ecol* or sustainab* or carbon or climate)) or ecolabl* or ecolabel* or eco-labl* or eco-label* or eco-certif* or guideline* or guidance or incentif* or intervent* or nudg* or stimul* or persua* or forc* or innovat* or ((carbon or consum* or output or environmental) near/2 (tax* or information)) or "green criteria" …
WoS, CC, Topic, SLU sub, all years, all languages	3	("climate change" or "global warming" or "greenhouse gases" or "greenhouse gas" or "carbon emission*" or "carbon footprint" or "water footprint" or ecosystem or overfishing or pollution or "over fishing" or deforestation or (reduction* near/2 emission*) or (environment* near/2 (impact* or consequence*)) or "plant based food" or "plant-based food" or "pro-environmental" or "local food" or "seasona…
WoS, CC, Topic, SLU sub, all years, all languages	1	(((food or meal* or diet or eating) near/2 (purchas* or select* or choice* or reduc* or choose or decision or consum* or intake or behav* or habit*)) or "product select*" or "food products" or menu or "food environment" or "calor* intake" or "dietary pattern*" or catering or ((beverage* or grocery or groceries or fish or seafood or beef or meat or dairy or milk) near/2 (consum* or choice* or choo…	2021-11-18	YR	7218	Added eating
WoS, CC, Topic, SLU sub, all years, all languages	2	(policy or policies or legislat* or ((label* or labl* or certifi*) near/2 (food or ecol* or sustainab* or carbon or climate)) or ecolabl* or ecolabel* or eco-labl* or eco-label* or eco-certif* or guideline* or guidance or incentif* or intervent* or nudg* or stimul* or persua* or forc* or innovat* or ((carbon or consum* or output or environmental) near/2 (tax* or information)) or "green criteria" …
WoS, CC, Topic, SLU sub, all years, all languages	3	("climate change" or "global warming" or "greenhouse gases" or "greenhouse gas" or "carbon emission*" or "carbon footprint" or "water footprint" or ecosystem or overfishing or pollution or "over fishing" or deforestation or (reduction* near/2 emission*) or (environment* near/2 (impact* or consequence*)) or "plant based food" or "plant-based food" or "pro-environmental" or "local food" or "seasona…
WoS, CC, Topic, SLU sub, all years, all languages	1	(((food or meal* or diet or eating) near/2 (purchas* or select* or choice* or reduc* or choose or decision or consum* or intake or behav* or habit*)) or "product select*" or "food products" or menu or "food environment" or "calor* intake" or "dietary pattern*" or catering or ((beverage* or grocery or groceries or fish or seafood or beef or meat or dairy or milk) near/2 (consum* or choice* or choo…	2021-11-18	YR	6945	changed to deforest*
WoS, CC, Topic, SLU sub, all years, all languages	2	(policy or policies or legislat* or ((label* or labl* or certifi*) near/2 (food or ecol* or sustainab* or carbon or climate)) or ecolabl* or ecolabel* or eco-labl* or eco-label* or eco-certif* or guideline* or guidance or incentif* or intervent* or nudg* or stimul* or persua* or forc* or innovat* or ((carbon or consum* or output or environmental) near/2 (tax* or information)) or "green criteria" …
WoS, CC, Topic, SLU sub, all years, all languages	3	("climate change" or "global warming" or "greenhouse gases" or "greenhouse gas" or "carbon emission*" or "carbon footprint" or "water footprint" or ecosystem or overfishing or pollution or "over fishing" or deforest* or (reduction* near/2 emission*) or (environment* near/2 (impact* or consequence*)) or "plant based food" or "plant-based food" or "pro-environmental" or "local food" or "seasonal fo…
WoS, CC, Topic, SLU sub, all years, all languages	1	(((food or meal* or diet or eating) near/2 (purchas* or select* or choice* or reduc* or choose or decision or consum* or intake or behav* or habit*)) or "product select*" or "food products" or menu or "food environment" or "calor* intake" or "dietary pattern*" or catering or ((beverage* or grocery or groceries or fish or seafood or beef or meat or dairy or milk) near/2 (consum* or choice* or choo…	2021-11-28	YR	6954	Added greenhouse effect, climatic change, ghg
WoS, CC, Topic, SLU sub, all years, all languages	2	(policy or policies or legislat* or ((label* or labl* or certifi*) near/2 (food or ecol* or sustainab* or carbon or climate)) or ecolabl* or ecolabel* or eco-labl* or eco-label* or eco-certif* or guideline* or guidance or incentif* or intervent* or nudg* or stimul* or persua* or forc* or innovat* or ((carbon or consum* or output or environmental) near/2 (tax* or information)) or "green criteria" …
WoS, CC, Topic, SLU sub, all years, all languages	3	("climate change" or "climatic change" or "global warming" or "greenhouse gases" or ghg or "greenhouse effect" or "greenhouse gas" or "carbon emission*" or "carbon footprint" or "water footprint" or ecosystem or overfishing or pollution or "over fishing" or deforest* or (reduction* near/2 emission*) or (environment* near/2 (impact* or consequence*)) or "plant based food" or "plant-based food" or …
WoS, CC, Topic, SLU sub, all years, all languages	1	(((food or meal* or diet or eating) near/2 (purchas* or select* or choice* or reduc* or choose or decision or consum* or intake or behav* or habit*)) or "product select*" or "food products" or menu or "food environment" or "calor* intake" or "dietary pattern*" or catering or ((beverage* or grocery or groceries or fish or seafood or beef or meat or dairy or milk) near/2 (consum* or choice* or choo…	2021-11-28	YR	7230	Added assess* or evaluat* or indicator* to env.
WoS, CC, Topic, SLU sub, all years, all languages	2	(policy or policies or legislat* or ((label* or labl* or certifi*) near/2 (food or ecol* or sustainab* or carbon or climate)) or ecolabl* or ecolabel* or eco-labl* or eco-label* or eco-certif* or guideline* or guidance or incentif* or intervent* or nudg* or stimul* or persua* or forc* or innovat* or ((carbon or consum* or output or environmental) near/2 (tax* or information)) or "green criteria" …
WoS, CC, Topic, SLU sub, all years, all languages	3	("climate change" or "climatic change" or "global warming" or "greenhouse gases" or ghg or "greenhouse effect" or "greenhouse gas" or "carbon emission*" or "carbon footprint" or "water footprint" or ecosystem or overfishing or pollution or "over fishing" or deforest* or (reduction* near/2 emission*) or (environment* near/2 (impact* or consequence* or assess* or evaluat* or indicator*)) or "plant …
WoS, CC, Topic, SLU sub, all years, all languages	1	(((food or meal* or diet or eating) near/2 (purchas* or select* or choice* or reduc* or choose or decision or consum* or intake or behav* or habit*)) or "product select*" or "food products" or menu or "food environment" or "calor* intake" or "dietary pattern*" or catering or ((beverage* or grocery or groceries or fish or seafood or beef or meat or dairy or milk) near/2 (consum* or choice* or choo…	2021-12-03	YR	7230	Removed overconsumption and overeating
WoS, CC, Topic, SLU sub, all years, all languages	2	(policy or policies or legislat* or ((label* or labl* or certifi*) near/2 (food or ecol* or sustainab* or carbon or climate)) or ecolabl* or ecolabel* or eco-labl* or eco-label* or eco-certif* or guideline* or guidance or incentif* or intervent* or nudg* or stimul* or persua* or forc* or innovat* or ((carbon or consum* or output or environmental) near/2 (tax* or information)) or "green criteria" …
WoS, CC, Topic, SLU sub, all years, all languages	3	("climate change" or "climatic change" or "global warming" or "greenhouse gases" or ghg or "greenhouse effect" or "greenhouse gas" or "carbon emission*" or "carbon footprint" or "water footprint" or ecosystem or overfishing or pollution or "over fishing" or deforest* or (reduction* near/2 emission*) or (environment* near/2 (impact* or consequence* or assess* or evaluat* or indicator*)) or "plant …
WoS, CC, Topic, SLU sub, all years, all languages	1	(((food or meal* or diet or eating) near/2 (purchas* or select* or choice* or reduc* or choose or decision or consum* or intake or behav* or habit*)) or "product select*" or "food products" or menu or "food environment" or "calor* intake" or "dietary pattern*" or catering or ((beverage* or grocery or groceries or fish or seafood or beef or meat or dairy or milk) near/2 (consum* or choice* or choo…	2021-12-08	YR	7362	Added law
WoS, CC, Topic, SLU sub, all years, all languages	2	(policy or policies or legislat* or law* or ((label* or labl* or certifi*) near/2 (food or ecol* or sustainab* or carbon or climate)) or ecolabl* or ecolabel* or eco-labl* or eco-label* or eco-certif* or guideline* or guidance or incentif* or intervent* or nudg* or stimul* or persua* or forc* or innovat* or ((carbon or consum* or output or environmental) near/2 (tax* or information)) or "green cr…
WoS, CC, Topic, SLU sub, all years, all languages	3	("climate change" or "climatic change" or "global warming" or "greenhouse gases" or ghg or "greenhouse effect" or "greenhouse gas" or "carbon emission*" or "carbon footprint" or "water footprint" or ecosystem or overfishing or pollution or "over fishing" or deforest* or (reduction* near/2 emission*) or (environment* near/2 (impact* or consequence* or assess* or evaluat* or indicator*)) or "plant …
WoS, CC, Topic, SLU sub, all years, all languages	1	(((food or meal* or diet or eating) near/2 (purchas* or select* or choice* or reduc* or choose or decision or consum* or intake or behav* or habit*)) or "product select*" or "food products" or menu or "food environment" or "calor* intake" or "dietary pattern*" or catering or ((beverage* or grocery or groceries or fish or seafood or beef or meat or dairy or milk) near/2 (consum* or choice* or choo…	2021-12-08	YR	7370	Added public procurement
WoS, CC, Topic, SLU sub, all years, all languages	2	(policy or policies or legislat* or law* or ((label* or labl* or certifi*) near/2 (food or ecol* or sustainab* or carbon or climate)) or ecolabl* or ecolabel* or eco-labl* or eco-label* or eco-certif* or guideline* or guidance or incentif* or intervent* or nudg* or stimul* or persua* or forc* or innovat* or ((carbon or consum* or output or environmental) near/2 (tax* or information)) or "green cr…
WoS, CC, Topic, SLU sub, all years, all languages	3	("climate change" or "climatic change" or "global warming" or "greenhouse gases" or ghg or "greenhouse effect" or "greenhouse gas" or "carbon emission*" or "carbon footprint" or "water footprint" or ecosystem or overfishing or pollution or "over fishing" or deforest* or (reduction* near/2 emission*) or (environment* near/2 (impact* or consequence* or assess* or evaluat* or indicator*)) or "plant …
WoS, CC, Topic, SLU sub, all years, all languages	1	(((food or meal* or diet or eating) near/2 (purchas* or select* or choice* or reduc* or choose or decision or consum* or intake or behav* or habit*)) or "product select*" or "food products" or menu or "food environment" or "calor* intake" or "dietary pattern*" or catering or ((beverage* or grocery or groceries or fish or seafood or beef or meat or dairy or milk) near/2 (consum* or choice* or choo…	2021-12-08	YR	8694	Added regulat*
WoS, CC, Topic, SLU sub, all years, all languages	2	(policy or policies or legislat* or law* or regulat* or ((label* or labl* or certifi*) near/2 (food or ecol* or sustainab* or carbon or climate)) or ecolabl* or ecolabel* or eco-labl* or eco-label* or eco-certif* or guideline* or guidance or incentif* or intervent* or nudg* or stimul* or persua* or forc* or innovat* or ((carbon or consum* or output or environmental) near/2 (tax* or information)) …
WoS, CC, Topic, SLU sub, all years, all languages	3	("climate change" or "climatic change" or "global warming" or "greenhouse gases" or ghg or "greenhouse effect" or "greenhouse gas" or "carbon emission*" or "carbon footprint" or "water footprint" or ecosystem or overfishing or pollution or "over fishing" or deforest* or (reduction* near/2 emission*) or (environment* near/2 (impact* or consequence* or assess* or evaluat* or indicator*)) or "plant …
WoS, CC, Topic, SLU sub, all years, all languages	1	(((food or meal* or diet or eating) near/2 (purchas* or select* or choice* or reduc* or choose or decision or consum* or intake or behav* or habit*)) or "product select*" or "food products" or menu or "food environment" or "calor* intake" or "dietary pattern*" or catering or ((beverage* or grocery or groceries or fish or seafood or beef or meat or dairy or milk) near/2 (consum* or choice* or choo…	2021-12-08	YR	7370	Removed regulat*
WoS, CC, Topic, SLU sub, all years, all languages	2	(policy or policies or legislat* or law* or ((label* or labl* or certifi*) near/2 (food or ecol* or sustainab* or carbon or climate)) or ecolabl* or ecolabel* or eco-labl* or eco-label* or eco-certif* or guideline* or guidance or incentif* or intervent* or nudg* or stimul* or persua* or forc* or innovat* or ((carbon or consum* or output or environmental) near/2 (tax* or information)) or "green cr…
WoS, CC, Topic, SLU sub, all years, all languages	3	("climate change" or "climatic change" or "global warming" or "greenhouse gases" or ghg or "greenhouse effect" or "greenhouse gas" or "carbon emission*" or "carbon footprint" or "water footprint" or ecosystem or overfishing or pollution or "over fishing" or deforest* or (reduction* near/2 emission*) or (environment* near/2 (impact* or consequence* or assess* or evaluat* or indicator*)) or "plant …
WoS, CC, Topic, SLU sub, all years, all languages	1	(((food or meal* or diet or eating) near/2 (purchas* or select* or choice* or reduc* or choose or decision or consum* or intake or behav* or habit*)) or "product select*" or "food products" or menu or "food environment" or "calor* intake" or "dietary pattern*" or catering or ((beverage* or grocery or groceries or fish or seafood or beef or meat or dairy or milk) near/2 (consum* or choice* or choo…	2021-12-08	YR	7370	Added "voluntary agreement*"
WoS, CC, Topic, SLU sub, all years, all languages	2	(policy or policies or legislat* or law* or ((label* or labl* or certifi*) near/2 (food or ecol* or sustainab* or carbon or climate)) or ecolabl* or ecolabel* or eco-labl* or eco-label* or eco-certif* or guideline* or guidance or incentif* or intervent* or nudg* or stimul* or persua* or "voluntary agreement*" or forc* or innovat* or ((carbon or consum* or output or environmental) near/2 (tax* or …
WoS, CC, Topic, SLU sub, all years, all languages	3	("climate change" or "climatic change" or "global warming" or "greenhouse gases" or ghg or "greenhouse effect" or "greenhouse gas" or "carbon emission*" or "carbon footprint" or "water footprint" or ecosystem or overfishing or pollution or "over fishing" or deforest* or (reduction* near/2 emission*) or (environment* near/2 (impact* or consequence* or assess* or evaluat* or indicator*)) or "plant …
WoS, CC, Topic, SLU sub, all years, all languages	1	(((food or meal* or diet or eating) near/2 (purchas* or select* or choice* or reduc* or choose or decision or consum* or intake or behav* or habit*)) or "product select*" or "food products" or menu or "food environment" or "calor* intake" or "dietary pattern*" or catering or ((beverage* or grocery or groceries or fish or seafood or beef or meat or dairy or milk) near/2 (consum* or choice* or choo…	2021-12-08	YR	7464	Added directives
WoS, CC, Topic, SLU sub, all years, all languages	2	(policy or policies or legislat* or law* or ((label* or labl* or certifi*) near/2 (food or ecol* or sustainab* or carbon or climate)) or ecolabl* or ecolabel* or eco-labl* or eco-label* or eco-certif* or guideline* or guidance or incentif* or intervent* or nudg* or stimul* or persua* or "voluntary agreement*" or forc* or innovat* or directive* or ((carbon or consum* or output or environmental) ne…
WoS, CC, Topic, SLU sub, all years, all languages	3	("climate change" or "climatic change" or "global warming" or "greenhouse gases" or ghg or "greenhouse effect" or "greenhouse gas" or "carbon emission*" or "carbon footprint" or "water footprint" or ecosystem or overfishing or pollution or "over fishing" or deforest* or (reduction* near/2 emission*) or (environment* near/2 (impact* or consequence* or assess* or evaluat* or indicator*)) or "plant …
WoS, CC, Topic, SLU sub, all years, all languages	1	(((food or meal* or diet or eating) near/2 (purchas* or select* or choice* or reduc* or choose or decision or consum* or intake or behav* or habit*)) or "product select*" or "food products" or menu or "food environment" or "calor* intake" or "dietary pattern*" or catering or ((beverage* or grocery or groceries or fish or seafood or beef or meat or dairy or milk) near/2 (consum* or choice* or choo…	2021-12-08	YR	8222	Added regulation and regulations
WoS, CC, Topic, SLU sub, all years, all languages	2	(policy or policies or legislat* or law* or ((label* or labl* or certifi*) near/2 (food or ecol* or sustainab* or carbon or climate)) or ecolabl* or ecolabel* or eco-labl* or eco-label* or eco-certif* or guideline* or guidance or incentif* or intervent* or nudg* or stimul* or persua* or "voluntary agreement*" or forc* or innovat* or directive* or regulation or regulations or ((carbon or consum* o…
WoS, CC, Topic, SLU sub, all years, all languages	3	("climate change" or "climatic change" or "global warming" or "greenhouse gases" or ghg or "greenhouse effect" or "greenhouse gas" or "carbon emission*" or "carbon footprint" or "water footprint" or ecosystem or overfishing or pollution or "over fishing" or deforest* or (reduction* near/2 emission*) or (environment* near/2 (impact* or consequence* or assess* or evaluat* or indicator*)) or "plant …
WoS, CC, Topic, SLU sub, all years, all languages	1	(((food or meal* or diet or eating) near/2 (purchas* or select* or choice* or reduc* or choose or decision or consum* or intake or behav* or habit*)) or "product select*" or "food products" or menu or "food environment" or "calor* intake" or "dietary pattern*" or catering or ((beverage* or grocery or groceries or fish or seafood or beef or meat or dairy or milk) near/2 (consum* or choice* or choo…	2021-12-08	YR	8688	Added education. FINAL version
WoS, CC, Topic, SLU sub, all years, all languages	2	(policy or policies or legislat* or law* or ((label* or labl* or certifi*) near/2 (food or ecol* or sustainab* or carbon or climate)) or ecolabl* or ecolabel* or eco-labl* or eco-label* or eco-certif* or guideline* or guidance or incentif* or intervent* or nudg* or stimul* or persua* or "voluntary agreement*" or forc* or innovat* or directive* or regulation or regulations or education or ((carbon…
WoS, CC, Topic, SLU sub, all years, all languages	3	("climate change" or "climatic change" or "global warming" or "greenhouse gases" or ghg or "greenhouse effect" or "greenhouse gas" or "carbon emission*" or "carbon footprint" or "water footprint" or ecosystem or overfishing or pollution or "over fishing" or deforest* or (reduction* near/2 emission*) or (environment* near/2 (impact* or consequence* or assess* or evaluat* or indicator*)) or "plant …

## Sheet: 2. Benchmark list
No	Author and policy focus	Focus	Publication year	Title	Journal	Link or Doi	Captured with final search string	Comment
1	Reisch, L. A., Sunstein, C. R., Andor, M. A., Doebbe, F. C., Meier, J., Haddaway, N. R.	Relevant review	2021	Mitigating climate change via food consumption and food waste: A systematic map of behavioral interventions	Journal of Cleaner Production, 279: 123717	https://doi.org/10.1016/j.jclepro.2020.123717	Yes
2	Hedin, B., Katzeff, C., Eriksson, E., Pargmann, D.	Relevant review	2019	A Systematic Review of Digital Behaviour Change Interventions for More Sustainable Food Consumption	Sustainability, 11 (9): 2638	https://doi.org/10.3390/su11092638	Yes
3	Abrahamse, W	Relevant review	2020	How to Effectively Encourage Sustainable Food Choices: A Mini-Review of Available Evidence	Frontiers in Psychology, 11: 3134	https://doi.org/10.3389/fpsyg.2020.589674	Yes
4	Temme, E. H. M., Vellinga, R. E., de Ruiter, H., Kugelberg, S., van de Kamp, M., Milford, A., Alessandrini, R., Bartolini, F., Sanz-Cobena, A. Leip, A	Relevant review	2020	Demand-Side Food Policies for Public and Planetary Health	Sustainability, 12: 5924		Yes
5	Nelson, M., Hamm, M., Hu, F., Abrams, S., Griffin, T	Relevant review	2016	Alignment of Healthy Dietary Patterns and Environmental Sustainability: A Systematic Review	Advanced Nutrition, 7 (6): 1005-1025	https://doi-org.ezp.sub.su.se/10.3945/an.116.012567	Yes
6	Bianchi, F., Dorsel, C., Garnett, E., Ayeyard, P., Jebb, S.A.	Relevant review	2018	Interventions targeting conscious determinants of human behaviour to reduce the demand for meat: a systematic review with qualitative comparative analysis	International Journal of Behavioural Nutrition and Physical Activity, 15:102	10.1186/s12966-018-0729-6	Yes
7	Byerly, H., Balmford, A., Ferraro, P. J., Wagner, C. H., Palchak, E., Polasky, S., Ricketts, T. H., Schwartz, A. j., Fisher, B.	Relevant review	2018	Nudging pro-environmental behavior: evidence and opportunities. Frontiers in Ecology and the Environment 16 01680159	Frontiers in Ecology and the Environment, 16 (3): 159-168	10.1002/fee.1777	Yes
8	Hartmann, C., Siegrist, M.	Relevant review	2017	Consumer perception and behaviour regarding sustainable protein consumption: A systematic review	Trends in Food Science & Technology, 61: 11-25	10.1016/j.tifs.2016.12.006	Yes
9	Marteau, T. M.	Relevant review	2017	Towards environmentally sustainable human behaviour: targeting non-conscious and conscious processes for effective and acceptable policies	Philosophical Transactions of the Royal Society A: Mathematical, Physical and Engineering Sciences, 375 (2095): 20160371	10.1098/rsta.2016.0371	Yes
10	Quam, V. G. M., Rocklov, J., Quam, M. B. M., Lucas, R. A. I.	Relevant review	2017	Assessing Greenhouse Gas Emissions and Health Co-Benefits: A Structured Review of Lifestyle-Related Climate Change Mitigation Strategies	International Journal of Environmental Research and Public Health, 14 (5): 468	10.3390/ijerph14050468	Yes
11	Wynes, S., Nicholas, K. A., Zhao, J. Y., Donner, S. D.	Relevant review	2018	Measuring what works: quantifying greenhouse gas emission reductions of behavioural interventions to reduce driving, meat consumption, and household energy use	Environmental Research Letters, 13 (11): 113002	https://doi.org/10.1088/1748-9326/aae5d7	Yes
12	Wirsenius, S., Hedenus F., Mohlin, K.	Market-based policies	2011	Greenhouse gas taxes on animal food products: rationale, tax scheme and climate mitigation effects	Climate Change, 108:159-184	http://dx.doi.org/10.1007/s10584-010-9971-x	Yes
13	Säll, S., Gren, I-M.	Market-based policies	2015	Effects of an environmental tax on meat and dairy consumption in Sweden	Food Policy, 55: 41-53	https://doi.org/10.1016/j.foodpol.2015.05.008	Yes
14	Springmann, M., Mason-D’Croz, D., Robinson, S., Wiebe, K., Godfray, JH. C. J., Rayner, M. et al.	Market-based policies	2017	Mitigation potential and global health impacts from emissions pricing of food commodities	Nature Climate Change, 7: 69-74	https://doi.org/10.1038/nclimate3155	Yes
15	Edjabou, L. D., Smed, S.	Market-based policies	2013	The effect of using consumption taxes on foods to promote climate friendly diets – The case of Denmark	Food Policy, 39: 84-96	https://doi.org/10.1016/j.foodpol.2012.12.004	Yes
16	Jansson, T., Säll, S.	Market-based policies	2018	Environmental consumption taxes on animal food proudcts to mitigate greenhouse gas emissions from the european union	Climate Change Economics, 9 (4): 1850009	DOI: 10.1142/S2010007818500094	Yes
17	Osman, M., Schwartz, P., Wodak, S	Market-based policies	2021	Sustainable Consumption: What Works Best, Carbon Taxes, Subsidies and/or Nudges?	Basic and Applied Social Psychology, 43 (3): 169-194	https://doi.org/10.1080/01973533.2021.1889553	Yes
18	Lehner, M., Mont, O., Heiskanen, E.	Market-based policies	2016	Nudging: a promising tool for sustainable consumption	Journal of Cleaner Production, 134 (Part A): 166-177	10.1016/j.jclepro.2015.11.086	Yes
19	Klöckner, C. A., Ofstad, S. P.	Information-based and behavioural policies	2017	Tailored Information Helps People Progress towards Reducing Their Beef Consumption	Journal of Environmental Psychology, 50: 24-36	10.1016/j.jenvp.2017.01.006	Yes
20	Biel, A., Grankvist, G.	Information-based and behavioural policies	2010	The effect of environmental information on professional purchasers´preference for food products	Brittish Food Journal, 112 (3):10	https://doi.org/10.1108/00070701011029129	Yes
21	Brunner, F., Kurz, V., Bryngelsson, D., Hedenus, F.	Information-based and behavioural policies	2018	Carbon label at a university restaurant - label implementation and evaluation	Ecoloigcal Economics, 146: 658-667	https://doi.org/10.1016/j.ecolecon.2017.12.012	Yes
22	Edenbrandt, A. K., Lagerkvist, C. J., Nordström, J.	Information-based and behavioural policies	2021	Interested, indifferent or active information avoiders of carbon labels: Cognitive dissonance and ascription of responsibility as motivating factors	Food Policy, 101: 102036		Yes
23	Elofsson, K., Bengtsson, N., Matsdotter, E., Arntyr, J.	Information-based and behavioural policies	2016	The impact of climate information on milk demand: evidence from a field experiment	Food Policy, 58: 14-23	https://doi.org/10.1016/j.foodpol.2015.11.002	Yes
24	De Groeve, B., Bleys, B.	Information-based and behavioural policies	2017	Less meat initiatives at Ghent university: Assessing the support among students and how to increase it	Sustainability, 9 (9): 1550	https://doi.org/10.3390/su9091550	Yes
25	Grunert, K. G., Hieke, S., Wills, J.	Information-based and behavioural policies	2014	Sustainability labels on food products: Consumer motivation, understanding and use	Food Policy, 44: 177-189	https://doi.org/10.1016/j.foodpol.2013.12.001	Yes
26	Horne, R	Information-based and behavioural policies	2009	Limiting to labels: The role of eco-labels in assessment of product sustainability and routes to sustainable consumption	International Journal of Consumer Studies, 33 (2): 175-182	https://doi.org/10.1111/j.1470-6431.2009.00752.x	No	Does not refer to food or equivalent in their title, abstract, key words or key words plus
27	Johnston, R. J., Roheim, C. A.	Information-based and behavioural policies	2006	A Battle of Taste and Environmental Convictions for Ecolabeled Seafood: A Contingent Ranking Experiment	Journal of Agricultural and Resource Economics, 31 (2): 1-18		Yes
28	Jonell, M., Phillips, M., Rönnbäck, P., Troell, M.	Information-based and behavioural policies	2013	Eco-certification of farmed seafood: Will it make a difference?	Ambio. 42 (6): 659-674	doi: 10.1007/s13280-013-0409-3	Yes
29	Jonell, M., Crona, B., Brown, K., Rönnbäck, P., Troell, M	Information-based and behavioural policies	2016	Eco-labeled seafood: Determinants for (Blue) Green consumption	Sustainability, 8 (9): 884	https://doi.org/10.3390/su8090884	Yes
30	Liu, T., Wang, Q., Su, B.	Information-based and behavioural policies	2016	A review of carbon labeling: standards, implementation, and impact	Renewable and Sustainable Energy Reviews, 53: 68-79	https://doi.org/10.1016/j.rser.2015.08.050	No	Does not refer to food or equivalent in their title, abstract, key words or key words plus
31	Kurz, V	Information-based and behavioural policies	2018	Nudging to reduce meat consumption: Immediate and persistent effects of an intervention at a university restaurant	Journal of Environmental Economics and Management, 90: 317-341	https://doi.org/10.1016/j.jeem.2018.06.005	Yes
32	Tobi, R. C. A., Harris, F., Rana, R., Brown, K. A., Quaife, M., Green, R.	Information-based and behavioural policies	2019	Sustainable diet dimensions. Comparing consumer preferences for nutrition, environmental and social responsibility food labellng: a systematic review	Sustainability, 11 (23): 6575	https://doi.org/10.3390/su11236575	Yes
33	Upham, P., Dendler, L., Bleda, M.	Information-based and behavioural policies	2011	Carbon labelling of grocery products: public perceptions and potential emission reductions	Journal of Cleaner Production, 19 (4): 348-355	https://doi.org/10.1016/j.jclepro.2010.05.014	Yes
34	Milford, A. B., Kildal, C.	Administrative policies	2019	Meat Reduction by Force: The Case of “Meatless Monday” in the Norwegian Armed Forces	Sustainability, 11 (10): 2741	https://doi.org/10.3390/su11102741	Yes
35	Bonnet, C., Bouamra-Mechemache, Z., Réquillart, V., Treich, N.	Administrative policies	2020	Viewpoint: regulating meat consumption to improce health, th environment and animal welfare	Food Policy, 97: 101847	https://doi.org/10.1016/j.foodpol.2020.101847	Yes
36	Cerutti, A. K., Ardente, F., Contu, S., Donno, D., & Beccaro, G. L.	Sustainable diets	2018	Modelling, assessing, and ranking public procurement options for a climate-friendly catering service	The international journal of Life Cycle Assessment, 23: 95-115	https://doi.org/10.1007/s11367-017-1306-y	Yes
37	Neto, B., Gama Caldas, M.	Sustainable diets	2017	The use of green criteria in the public procurement of food products and catering services: a review of EU schemes	Environment, Development and Sustainability, 20: 1905-1933	https://doi.org/10.1007/s10668-017-9992-y	Yes
38	Springman, M., Wiebe, K., Maso-D'Croz, D., Sulser, T. B., Rayner, M., Scarborough, P.	Sustainable diets	2018	Health and nutritional aspects of sustainable diet strategies and their association with environmental impacts: a global modelling analysis with country-level detail	Planet Health, 2 (10): e451-e461	10.1016/S2542-5196(18)30206-7	Yes
	Not captured
26	Horne, R	Information-based and behavioural policies	2009	Limiting to labels: The role of eco-labels in assessment of product sustainability and routes to sustainable consumption	International Journal of Consumer Studies, 33 (2): 175-182	https://doi.org/10.1111/j.1470-6431.2009.00752.x	No
30	Liu, T., Wang, Q., Su, B.	Information-based and behavioural policies	2016	A review of carbon labeling: standards, implementation, and impact	Renewable and Sustainable Energy Reviews, 53: 68-79	https://doi.org/10.1016/j.rser.2015.08.050	No

## Sheet: 3. Search strategy
Database	Search string	Search settings and comments
Web of Science Core Collections	Topic: (((food or meal* or diet or eating) NEAR/2 (purchas* or select* or choice* or reduc* or choose or decision or consum* or intake or behav* or habit*)) or "product select*" or "food products" or menu or "food environment" or "dietary pattern*" or catering or ((beverage* or grocery or groceries or fish or seafood or beef or meat or dairy or milk or vegetable* or legume* or "meat alternative" …	Topic search, no time limitations, language English
Scopus	TITLE-ABS-KEY((((food or meal* or diet or eating) W/2 (purchas* or select* or choice* or reduc* or choose or decision or consum* or intake or behav* or habit*)) or "product select*" or "food products" or menu or "food environment" or "dietary pattern*" or catering or ((beverage* or grocery or groceries or fish or seafood or beef or meat or dairy or milk or vegetable* or legume* or "meat alternati…	Advanced search, Title-abstract-keyword search, no time limitations, language English
The ProQuest Dissertation & Theses	noft(((food or meal* or diet or eating) NEAR/2 (purchas* or select* or choice* or reduc* or choose or decision or consum* or intake or behav* or habit*)) or "product select*" or "food products" or menu or "food environment" or "dietary pattern*" or catering or ((beverage* or grocery or groceries or fish or seafood or beef or meat or dairy or milk or vegetable* or legume* or "meat alternative" or …	Advanced search function, Manuscript type:Doctoral dissertations, Master's theses, Language:English,no time limitations
EconLit	(((food or meal* or diet or eating) NEAR/2 (purchas* or select* or choice* or reduc* or choose or decision or consum* or intake or behav* or habit*)) or "product select*" or "food products" or menu or "food environment" or "dietary pattern*" or catering or ((beverage* or grocery or groceries or fish or seafood or beef or meat or dairy or milk or vegetable* or legume* or "meat alternative" or "org…	Advanced search Search Mode: Boolean/Phrase Expanders: Apply equivalent subjects Included ""Field codes"" to search string: one field code and search string per search box, e.g. TI( search string) OR AB (search string) OR KW (search string) Refined results by language: English, no time limitations
Applied Social Sciences Index & Abstracts	noft(((food or meal* or diet or eating) NEAR/2 (purchas* or select* or choice* or reduc* or choose or decision or consum* or intake or behav* or habit*)) or "product select*" or "food products" or menu or "food environment" or "dietary pattern*" or catering or ((beverage* or grocery or groceries or fish or seafood or beef or meat or dairy or milk or vegetable* or legume* or "meat alternative" or …	Advanced search function, Databases: Applied Social Sciences Indexes & Abstracts Language:English, no time limitations
Google Scholar search (1)	(food OR meal* OR eating) AND (policy OR policies OR legislat* OR label* OR labl*) AND ("climate change" OR "climatic change" OR "global warming" OR "greenhouse gases" OR ghg OR "greenhouse gas" OR "carbon emission*" OR "carbon footprint" OR "water footprint" OR ecosystem OR pollution OR deforest* OR overeating OR flexitarian OR vegan OR vegetarian OR pescetarian OR "meat reduction" OR "beef redu…	Advanced search in title and key words, in English language via Herzig's Publish and Perish, no time limitations. We applied two search strings that overlapped and then removed duplicates.
Google Scholar search (2)	(food OR diet OR eating) AND (policy OR policies OR label* OR labl* OR certifi*) AND ("climate change" OR "global warming" OR "greenhouse gases" OR ghg OR "greenhouse effect" OR "greenhouse gas" OR "carbon emission*" OR "carbon footprint" OR "water footprint" OR ecosystem OR overfishing OR pollution OR "over fishing" OR deforest* OR overeating OR flexitarian OR vegan OR vegetarian OR pescetarian …	Advanced search in title and key words, in English language via Herzig's Publish and Perish, no time limitations. We applied two search strings that overlapped and then removed duplicates.
Grey literature search terms (examples)	Food, sustainble food consumption, environmental impact, climate change	To be adapted based on search facilities of each website
